# Supplementary material for: Membrane-bound TNF mediates microtubule-targeting chemotherapeutics-induced cancer cytolysis via juxtacrine inter-cancer-cell death signaling
Source: Cell Death Differ. 2019 Oct 23;27(5):1569–87. doi: 10.1038/s41418-019-0441-3 (PMC7206059; doi:10.1038/s41418-019-0441-3)
Supplement: Supplementary file 12 — DATA SET 1 [file 41418_2019_441_MOESM12_ESM.xlsx]

## Sheet: gene_expression
				FPKM					Count
gene_id	gene_name	description	locus	Ctrl	NCZ_3h	NCZ_16h	PTX_3h	PTX_16h	Ctrl	NCZ_3h	NCZ_16h	PTX_3h	PTX_16h
ENSMUSG00000028180	Zranb2	zinc_finger_RAN_binding_domain_containing_2	3:157534160-157548410	14.2975	17.8712	17.8962	15.0357	14.0709	2314	2988	2329	2206	2149
ENSMUSG00000028182	Lrriq3	leucine_rich_repeats_and_IQ_motif_containing_3	3:155093434-155194280	0.280044	0.348537	0.199011	0.294223	0.268511	21	27	12	20	19
ENSMUSG00000028185	Dnase2b	deoxyribonuclease_II_beta	3:146580985-146615596	0	0	0	0	0	0	0	0	0	0
ENSMUSG00000028184	Adgrl2	adhesion_G_protein_coupled_receptor_L2	3:148815583-148990555	0.00478184	0.00462826	0	0	0	2	2	0	0	0
ENSMUSG00000028187	Rpf1	ribosome_production_factor_1_homolog_S._cerevisiae_	3:146505956-146521429	9.97852	10.769	12.1104	8.4781	10.1844	705	786	688	543	679
ENSMUSG00000028186	Uox	urate_oxidase	3:146570426-146632305	0.0225787	0.0218536	0.0280794	0	0	2	2	2	0	0
ENSMUSG00000028189	Ctbs	chitobiase_di_N_acetyl_	3:146449795-146465849	2.37589	2.84149	2.58004	1.97515	2.28058	276	341	241	208	250
ENSMUSG00000028188	Spata1	spermatogenesis_associated_1	3:146457196-146499753	0.627773	0.545672	0.382397	0.607704	0.475186	49	44	24	43	35
ENSMUSG00000107279	Gm43450	predicted_gene_43450	5:149868748-149871409	0	0	0	0	0	0	0	0	0	0
ENSMUSG00000035429	Ptprh	protein_tyrosine_phosphatase_receptor_type_H	7:4548612-4604041	0	0	0.0536226	0.0158482	0	0	0	3	1	0
ENSMUSG00000035427	Mageb4	melanoma_antigen_family_B_4	X:86250254-86305093	0	0	0	0	0	0	0	0	0	0
ENSMUSG00000035420	Fam170a	family_with_sequence_similarity_170_member_A	18:50278369-50283019	0	0	0	0	0	0	0	0	0	0
ENSMUSG00000020755	Sap30bp	SAP30_binding_protein	11:115933282-115966725	8.08089	7.60573	8.93668	6.98326	8.70291	614	597	546	481	624
ENSMUSG00000020752	Recql5	RecQ_protein_like_5	11:115892595-115933477	2.1741	1.63256	1.71969	1.78108	1.96511	272	211	173	202	232
ENSMUSG00000020758	Itgb4	integrin_beta_4	11:115974709-116008412	1.18779	1.03557	0.782614	0.997885	0.95029	151	136	80	115	114
ENSMUSG00000069833	Ahnak	AHNAK_nucleoprotein_desmoyokin_	19:8989284-9076919	150.086	194.965	128.601	141.931	113.079	37937	50910	26138	32522	26972
ENSMUSG00000069830	Nlrp1a	NLR_family_pyrin_domain_containing_1A	11:71092236-71144704	0.0438134	0	0.0181624	0.0644477	0.0619031	3	0	1	4	4
ENSMUSG00000028238	Atp6v0d2	ATPase_H+_transporting_lysosomal_V0_subunit_D2	4:19876841-19922605	0	0	0	0	0	0	0	0	0	0
ENSMUSG00000033862	Cdk10	cyclin_dependent_kinase_10	8:123224841-123232250	6.92072	7.65013	8.32924	7.68363	6.81352	155	177	150	156	144
ENSMUSG00000038762	Abcf1	ATP_binding_cassette_sub_family_F_GCN20_member_1	17:35956819-35969761	43.3676	40.9604	47.0499	43.0246	46.3665	3706	3616	3233	3333	3739
ENSMUSG00000033860	Fgg	fibrinogen_gamma_chain	3:83007724-83015049	0	0	0	0	0	0	0	0	0	0
ENSMUSG00000069835	Sat2	spermidine_spermine_N1_acetyl_transferase_2	11:69622024-69623870	1.21714	0.642659	0.642141	0.813736	1.01622	33	18	14	20	26
ENSMUSG00000028233	Tgs1	trimethylguanosine_synthase_homolog_S._cerevisiae_	4:3574875-3616619	7.24289	8.68149	8.40042	7.80191	8.52956	638	790	595	623	709
ENSMUSG00000028232	Tmem68	transmembrane_protein_68	4:3549041-3574853	3.42046	4.2404	5.07471	3.75662	4.14934	228	292	272	227	261
ENSMUSG00000028236	Sdr16c5	short_chain_dehydrogenase_reductase_family_16C_member_5	4:3995936-4019663	0	0	0	0	0	0	0	0	0	0
ENSMUSG00000028234	Rps20	ribosomal_protein_S20	4:3831334-3835665	60.8641	53.4471	57.9133	56.0101	56.9976	3921	3557	3000	3271	3465
ENSMUSG00000044537	Olfr779	olfactory_receptor_779	10:129311165-129312108	0	0	0	0	0	0	0	0	0	0
ENSMUSG00000044534	Ackr2	atypical_chemokine_receptor_2	9:121898464-121911064	0	0	0.0327694	0	0	0	0	1	0	0
ENSMUSG00000068122	Agtr2	angiotensin_II_receptor_type_2	X:21484544-21489164	0	0	0	0	0	0	0	0	0	0
ENSMUSG00000046020	Pofut1	protein_O_fucosyltransferase_1	2:153241533-153270247	6.35772	6.07806	6.31555	6.94817	6.52044	1615	1595	1290	1600	1563
ENSMUSG00000044538	Obox3-ps8	oocyte_specific_homeobox_3_pseudogene_8	17:36452294-36453253	0	0	0	0	0	0	0	0	0	0
ENSMUSG00000027405	Nop56	NOP56_ribonucleoprotein	2:130274430-130279313	7.0846	6.77416	11.2315	6.72824	6.66725	1474	1456	1879	1269	1309
ENSMUSG00000027404	Snrpb	small_nuclear_ribonucleoprotein_B	2:130171414-130179403	57.3705	56.2782	62.8383	51.5534	52.3614	2465	2498	2171	2008	2123
ENSMUSG00000075167	Olfr1101	olfactory_receptor_1101	2:86988242-86989174	0	0	0	0	0	0	0	0	0	0
ENSMUSG00000027406	Idh3b	isocitrate_dehydrogenase_3_NAD+_beta	2:130279309-130284547	27.1596	24.6164	21.7278	23.3004	26.219	1696	1588	1091	1319	1545
ENSMUSG00000027401	Tgm3	transglutaminase_3_E_polypeptide	2:130012349-130050399	0	0	0	0	0	0	0	0	0	0
ENSMUSG00000027400	Pdyn	prodynorphin	2:129686565-129699844	0	0	0	0	0	0	0	0	0	0
ENSMUSG00000027403	Tgm6	transglutaminase_6	2:130112416-130154232	0	0	0	0	0	0	0	0	0	0
ENSMUSG00000075169	Olfr1098	olfactory_receptor_1098	2:86922583-86924498	0	0	0	0	0	0	0	0	0	0
ENSMUSG00000075168	Olfr1099	olfactory_receptor_1099	2:86958518-86959456	0	0	0	0	0	0	0	0	0	0
ENSMUSG00000073730	4933415F23Rik	RIKEN_cDNA_4933415F23_gene	1:23100473-23102253	0	0	0	0	0.0436689	0	0	0	0	1
ENSMUSG00000018209	Stk4	serine_threonine_kinase_4	2:164070322-164155524	12.0106	13.8552	13.9439	12.7386	14.653	1038	1237	969	998	1195
ENSMUSG00000044288	Cnr1	cannabinoid_receptor_1_brain_	4:33924593-33948831	0	0	0	0	0	0	0	0	0	0
ENSMUSG00000044286	Olfr221	olfactory_receptor_221	14:52034493-52036408	0.0382872	0	0	0	0	1	0	0	0	0
ENSMUSG00000108435	RP23-60P18.10	-	6:72347029-72348458	0.152354	0.14746	0.473676	0.252076	0.322886	2	2	5	3	4
ENSMUSG00000006958	Chrd	chordin	16:20733127-20742384	0	0	0	0	0.00902568	0	0	0	0	1
ENSMUSG00000087577	Gm13299	predicted_gene_13299	4:42121613-42153435	0	0	0	0	0	0	0	0	0	0
ENSMUSG00000087575	Gm12976	predicted_gene_12976	4:129261965-129265010	0.725122	1.16984	1.50296	1.46654	1.6649	6	10	10	11	13
ENSMUSG00000087574	C030037D09Rik	RIKEN_cDNA_C030037D09_gene	11:88718645-88728893	2.04668	2.24732	1.15869	1.95445	1.45672	134	152	61	116	90
ENSMUSG00000087571	Gm15202	predicted_gene_15202	X:161908223-161908777	0	0	0	0	0	0	0	0	0	0
ENSMUSG00000087570	Gm13647	predicted_gene_13647	2:71737815-71745397	0	0	0	0.130047	0	0	0	0	1	0
ENSMUSG00000087579	1500017E21Rik	RIKEN_cDNA_1500017E21_gene	19:36614052-36705641	0.0342996	0.0332062	0	0	0	4	4	0	0	0
ENSMUSG00000087578	Ccdc142os	coiled_coil_domain_containing_142_opposite_strand	6:83106608-83109054	0.78371	0.650234	0.556951	0.432255	0.415249	28	24	16	14	14
ENSMUSG00000058568	Defb50	defensin_beta_50	8:21823539-21831296	0	0	0	0	0	0	0	0	0	0
ENSMUSG00000058569	Tmed9	transmembrane_emp24_protein_transport_domain_containing_9	13:55593135-55597663	161.443	144.575	184.907	155.181	171.905	3125	2891	2878	2723	3140
ENSMUSG00000073862	Gm5600	predicted_gene_5600	7:113707715-113708200	0	0	0	0	0	0	0	0	0	0
ENSMUSG00000097266	Gm26802	predicted_gene_26802	7:19298260-19300770	0.0684312	0.033133	0	0	0.0362753	2	1	0	0	1
ENSMUSG00000073860	Gm829	predicted_gene_829	4:45683589-45723338	0	0	0	0	0	0	0	0	0	0
ENSMUSG00000073867	AA474408	expressed_sequence_AA474408	7:110057987-110061325	0.241671	0.404078	0.191258	0.387781	0.372518	11	19	7	16	16
ENSMUSG00000079800	AC125149.3	-	GL456210.1:9124-58882	0.0577169	0	0.0717781	0	0.0611914	1	0	1	0	1
ENSMUSG00000021585	Cast	calpastatin	13:74694286-74807921	62.1049	71.8712	67.3685	61.7979	68.2042	2450	2929	2137	2210	2539
ENSMUSG00000021589	Rhobtb3	Rho_related_BTB_domain_containing_3	13:75869537-75943925	27.8415	40.0483	35.4147	28.0813	22.8899	2498	3712	2555	2284	1938
ENSMUSG00000079808	AC168977.1	-	GL456212.1:128555-150452	0.15363	0.0743478	0	0	0.0407195	4	2	0	0	1
ENSMUSG00000097309	Gm17249	predicted_gene_17249	10:84619332-84622578	1.2865	1.27364	1.27267	0.935341	1.67318	44	45	35	29	54
ENSMUSG00000030889	Vwa3a	von_Willebrand_factor_A_domain_containing_3A	7:120739557-120805742	0.00930706	0.0270289	0.0462979	0.0205354	0	1	3	4	2	0
ENSMUSG00000030888	Rrp8	ribosomal_RNA_processing_8_methyltransferase_homolog_yeast_	7:105732207-105737376	9.52019	11.145	12.1343	9.57932	9.82281	683	826	700	623	665
ENSMUSG00000086190	4930579M01Rik	RIKEN_cDNA_4930579M01_gene	8:47026805-47038177	0	0	0	0	0	0	0	0	0	0
ENSMUSG00000086191	Zfp652os	zinc_finger_protein_652_opposite_strand	11:95700106-95712754	0.273215	0.26444	0.679553	0.452048	0.434346	2	2	4	3	3
ENSMUSG00000086196	Gm13571	predicted_gene_13571	2:60338188-60371234	0.0472974	0.0686788	0.0882301	0.156538	0.150358	2	3	3	6	6
ENSMUSG00000086197	Gm13976	predicted_gene_13976	2:115344385-115346968	0	0	0	0	0	0	0	0	0	0
ENSMUSG00000086194	Gm16329	predicted_gene_16329	1:21354005-21355116	0	0	0	0	0	0	0	0	0	0
ENSMUSG00000030881	Arfip2	ADP_ribosylation_factor_interacting_protein_2	7:105634203-105640416	6.93364	8.25979	9.2062	6.86318	8.21	1227	1510	1310	1101	1371
ENSMUSG00000026753	Ppp6c	protein_phosphatase_6_catalytic_subunit	2:39194354-39226451	8.48455	9.01033	8.6434	8.87406	8.45317	752	825	616	713	707
ENSMUSG00000026750	Psmb7	proteasome_prosome_macropain_subunit_beta_type_7	2:38588036-38644087	42.2849	41.4505	48.8454	41.9852	43.9365	2052	2078	1906	1847	2012
ENSMUSG00000030882	Dnhd1	dynein_heavy_chain_domain_1	7:105640562-105721799	0.701121	0.482993	0.748903	0.412805	0.624475	163	116	140	87	137
ENSMUSG00000030884	Uqcrc2	ubiquinol_cytochrome_c_reductase_core_protein_2	7:120635176-120659478	89.1701	85.827	83.9446	89.0634	89.9153	4230	4206	3202	3830	4025
ENSMUSG00000026754	Golga1	golgi_autoantigen_golgin_subfamily_a_1	2:39016155-39065541	4.18529	4.62396	4.54568	5.19552	5.01475	750	856	655	844	848
ENSMUSG00000026755	Arpc5l	actin_related_protein_2_3_complex_subunit_5_like	2:39005348-39015877	15.3559	12.2899	12.6608	13.008	13.7597	1172	969	777	900	991
ENSMUSG00000059218	Gm13084	predicted_gene_13084	4:143809245-143816093	0	0	0	0	0	0	0	0	0	0
ENSMUSG00000059213	Ddn	dendrin	15:98803782-98807925	0.0196145	0.056963	0.0975721	0.0216281	0.0831389	1	3	4	1	4
ENSMUSG00000086224	2700069I18Rik	RIKEN_cDNA_2700069I18_gene	3:5177586-5220841	0.113558	0.219875	0.141223	0.250558	0.120333	2	4	2	4	2
ENSMUSG00000086226	Gm12660	predicted_gene_12660	11:50851332-50852582	0	0	0	0	0	0	0	0	0	0
ENSMUSG00000086227	Gm11820	predicted_gene_11820	4:13076140-13096806	0	0	0	0	0	0	0	0	0	0
ENSMUSG00000086220	Gm16599	predicted_gene_16599	5:136274996-136417894	0	0	0.0771827	0	0	0	0	1	0	0
ENSMUSG00000086221	4930412B13Rik	RIKEN_cDNA_4930412B13_gene	2:117821928-117909136	0.0574908	0.0556717	0.0714968	0.0633928	0.0609517	1	1	1	1	1
ENSMUSG00000086222	Gm11665	predicted_gene_11665	11:104556789-104557777	0.257397	0.498261	0.320105	0	0.272892	1	2	1	0	1
ENSMUSG00000086228	Ubap1l	ubiquitin_associated_protein_1_like	9:65361060-65380377	0.212479	0.0514389	0.0660608	0.0585729	0	4	1	1	1	0
ENSMUSG00000003824	Syce2	synaptonemal_complex_central_element_protein_2	8:84872111-84888221	6.01673	4.84555	4.04797	6.12034	5.46142	244	203	132	225	209
ENSMUSG00000081649	Olfr213	olfactory_receptor_213	6:116540455-116541438	0	0	0	0	0	0	0	0	0	0
ENSMUSG00000098559	Gm15013	predicted_gene_15013	X:139713681-139714481	1.28217	1.15248	1.93633	1.01026	0.776477	14	13	17	10	8
ENSMUSG00000094679	Gm21721	predicted_gene_21721	Y:9199824-9202190	0	0	0	0	0	0	0	0	0	0
ENSMUSG00000085551	1810063I02Rik	RIKEN_cDNA_1810063I02_gene	11:59921499-59921889	0	0	0	0	0	0	0	0	0	0
ENSMUSG00000085550	Gm15658	predicted_gene_15658	16:33770430-33787112	0	0	0	0	0	0	0	0	0	0
ENSMUSG00000085556	Gm15020	predicted_gene_15020	X:135122878-135152596	0	0.111694	0	0	0	0	1	0	0	0
ENSMUSG00000085555	2610035F20Rik	RIKEN_cDNA_2610035F20_gene	14:122470284-122475199	0	0	0	0	0	0	0	0	0	0
ENSMUSG00000004446	Bid	BH3_interacting_domain_death_agonist	6:120891930-120916853	30.128	20.2354	22.0568	27.2217	24.614	2244	1557	1321	1838	1730
ENSMUSG00000094672	Vmn2r25	vomeronasal_2_receptor_25	6:123822814-123853190	0	0	0	0	0	0	0	0	0	0
ENSMUSG00000094673	Olfr1354	olfactory_receptor_1354	10:78913171-78917936	0.046621	0	0	0.0257036	0.0494025	2	0	0	1	2
ENSMUSG00000094675	Astx4b	amplified_spermatogenic_transcripts_X_encoded_4B	X:124659500-124662385	0	0	0	0	0	0	0	0	0	0
ENSMUSG00000098557	Kctd12	potassium_channel_tetramerisation_domain_containing_12	14:102976581-102982637	0	0	0	0	0	0	0	0	0	0
ENSMUSG00000033863	Klf9	Kruppel_like_factor_9	19:23141226-23166911	5.9803	8.72693	10.5688	6.62177	6.8139	266	401	378	267	286
ENSMUSG00000047161	Chst9	carbohydrate_N_acetylgalactosamine_4_0_sulfotransferase_9	18:15451924-15760157	0	0	0	0	0	0	0	0	0	0
ENSMUSG00000085885	Gm11906	predicted_gene_11906	4:24966517-25271099	0.10788	0.104466	0.134162	0	0	1	1	1	0	0
ENSMUSG00000085884	Gm15342	predicted_gene_15342	16:96036090-96038743	0.069865	0.101448	0	0.115595	0.0370354	2	3	0	3	1
ENSMUSG00000085887	Arhgap27os3	Rho_GTPase_activating_protein_27_opposite_strand_3	11:103344753-103350124	0.080643	0.104096	0.0334298	0.0593112	0.113939	3	4	1	2	4
ENSMUSG00000085886	D030047H15Rik	RIKEN_cDNA_D030047H15_gene	7:4126340-4136926	0.0289267	0.0840069	0.0719479	0.0638251	0.0919732	1	3	2	2	3
ENSMUSG00000085881	Gm15912	predicted_gene_15912	13:74008152-74009354	0	0	0	0	0	0	0	0	0	0
ENSMUSG00000085883	Gm3848	predicted_gene_3848	14:11965447-11981223	0	0	0	0	0	0	0	0	0	0
ENSMUSG00000085882	2610507I01Rik	RIKEN_cDNA_2610507I01_gene	11:59199836-59202385	0.539399	0.208881	0.536647	0.476	0.342948	10	4	8	8	6
ENSMUSG00000085889	1700054M17Rik	RIKEN_cDNA_1700054M17_gene	2:118304914-118308166	0	0	0	0	0	0	0	0	0	0
ENSMUSG00000085888	Gm12224	predicted_gene_12224	11:54340369-54353479	0	0	0	0	0	0	0	0	0	0
ENSMUSG00000029919	Hpgds	hematopoietic_prostaglandin_D_synthase	6:65117293-65144908	0.0190689	0.0276893	0.0474291	0.0315505	0.0505217	2	3	4	3	5
ENSMUSG00000029918	Mrps33	mitochondrial_ribosomal_protein_S33	6:39801804-39810988	12.1997	13.6081	16.1097	13.7548	16.5241	453	522	481	463	579
ENSMUSG00000029915	Clec5a	C_type_lectin_domain_family_5_member_a	6:40574894-40585821	0	0.0116264	0	0.0132388	0.0254451	0	1	0	1	2
ENSMUSG00000029917	C130060K24Rik	RIKEN_cDNA_C130060K24_gene	6:65381105-65458150	0	0	0	0	0	0	0	0	0	0
ENSMUSG00000029916	Agk	acylglycerol_kinase	6:40325172-40396762	2.69705	2.72917	2.61416	2.81567	2.64007	485	507	378	459	448
ENSMUSG00000029911	Ssbp1	single_stranded_DNA_binding_protein_1	6:40471352-40484700	7.13767	6.71186	8.70175	7.60994	8.35382	1015	986	995	981	1121
ENSMUSG00000029910	Mad2l1	MAD2_mitotic_arrest_deficient_like_1	6:66535390-66547220	19.2029	20.1295	19.3959	21.4472	23.9552	2726	2952	2214	2760	3209
ENSMUSG00000029913	Prdm5	PR_domain_containing_5	6:65778988-65937010	0	0	0.00810428	0	0	0	0	1	0	0
ENSMUSG00000070527	Mkrn3	makorin_ring_finger_protein_3	7:62417593-62420139	1.29611	1.1431	1.11041	1.14379	1.00724	45	41	31	36	33
ENSMUSG00000095108	Gm17467	predicted_gene_17467	X:123704324-123704791	0	0	0	0	0	0	0	0	0	0
ENSMUSG00000095101	Gm13285	predicted_gene_13285	4:88799665-88801126	0	0	0	0	0	0	0	0	0	0
ENSMUSG00000006179	Prss16	protease_serine_16_thymus_	13:22002176-22009742	0	0.0756132	0.0971306	0	0	0	4	4	0	0
ENSMUSG00000095103	Gm21171	predicted_gene_21171	Y:65043717-65068377	0	0	0	0	0	0	0	0	0	0
ENSMUSG00000095105	Edaradd	EDAR_ectodysplasin_A_receptor_associated_death_domain	13:12471209-12520450	0.126745	0.131458	0.168882	0.139817	0.335791	14	15	15	14	35
ENSMUSG00000095104	Esp15	exocrine_gland_secreted_peptide_15	17:39640957-39645666	0	0	0	0	0	0	0	0	0	0
ENSMUSG00000095107	Vmn2r-ps10	vomeronasal_2_receptor_pseudogene_10	3:64621694-64623995	0	0	0	0	0	0	0	0	0	0
ENSMUSG00000098082	Gm20574	predicted_gene_20574	17:40854036-40868141	0	0	0	0	0	0	0	0	0	0
ENSMUSG00000098087	Gm17750	predicted_gene_17750	13:84025297-84064772	0	0	0	0	0	0	0	0	0	0
ENSMUSG00000035273	Hpse	heparanase	5:100679484-100719716	21.9507	19.0878	11.86	20.3888	19.3129	1190	1069	517	1002	988
ENSMUSG00000043263	Pyhin1	pyrin_and_HIN_domain_family_member_1	1:173630917-173647928	0.11672	0.0753325	0.0725775	0.19314	0.123683	6	4	3	9	6
ENSMUSG00000043262	Uevld	UEV_and_lactate_malate_dehyrogenase_domains	7:46923216-46958518	19.2516	19.6066	23.8825	20.5693	24.0967	1209	1272	1206	1171	1428
ENSMUSG00000098088	Gm26916	predicted_gene_26916	14:61629484-61630414	0	0	0	0	0	0	0	0	0	0
ENSMUSG00000043267	Olfr1031	olfactory_receptor_1031	2:85991819-85992829	0	0	0	0	0	0	0	0	0	0
ENSMUSG00000035279	Ssc5d	scavenger_receptor_cysteine_rich_family_5_domains	7:4925844-4944821	5.61672	4.27665	3.36479	4.96805	5.95211	328	258	158	263	328
ENSMUSG00000035278	Plekhj1	pleckstrin_homology_domain_containing_family_J_member_1	10:80796100-80798626	25.4632	26.961	30.0727	27.8318	27.9718	437	478	415	433	453
ENSMUSG00000044533	Rps2	ribosomal_protein_S2	17:24718116-24721929	7.87031	8.03108	10.1475	9.11849	8.37254	517	545	536	543	519
ENSMUSG00000034435	Tmem30b	transmembrane_protein_30B	12:73543114-73546395	0	0	0	0	0	0	0	0	0	0
ENSMUSG00000108626	RP23-178C20.4	-	7:128487945-128500187	0	0	0.0777086	0	0	0	0	1	0	0
ENSMUSG00000034430	Zxdc	ZXD_family_zinc_finger_C	6:90369492-90403490	2.26098	2.62426	1.75318	2.40441	2.40174	417	500	260	402	418
ENSMUSG00000083489	Gm11784	predicted_gene_11784	4:3386846-3388691	0	0	0	0	0	0	0	0	0	0
ENSMUSG00000034438	Gbp8	guanylate_binding_protein_8	5:105014150-105139540	0	0	0	0	0	0	0	0	0	0
ENSMUSG00000074011	Gm7682	predicted_gene_7682	5:94445784-94448653	0	0	0	0	0	0	0	0	0	0
ENSMUSG00000100628	Gm29648	predicted_gene_29648	Y:46347584-46348681	0	0	0	0	0	0	0	0	0	0
ENSMUSG00000068129	Cst7	cystatin_F_leukocystatin_	2:150570415-150578944	0	0	0	0.0820377	0	0	0	0	1	0
ENSMUSG00000053914	Kdm4d	lysine_K_specific_demethylase_4D	9:14462548-14500482	0.0609794	0	0	0	0	4	0	0	0	0
ENSMUSG00000053916	Nanp	N_acetylneuraminic_acid_phosphatase	2:151029685-151039398	6.90593	6.44476	4.47422	5.33717	4.42605	167	161	87	117	101
ENSMUSG00000017723	Wfdc2	WAP_four_disulfide_core_domain_2	2:164562413-164568510	0	0	0	0	0	0	0	0	0	0
ENSMUSG00000017721	Pigt	phosphatidylinositol_glycan_anchor_biosynthesis_class_T	2:164497520-164508301	21.1062	19.8457	19.7285	19.9624	21.9221	1711	1662	1286	1467	1677
ENSMUSG00000017720	Trp53tg5	transformation_related_protein_53_target_5	2:164470301-164473724	0.157084	0.152039	0.390706	0.173298	0.665908	2	2	4	2	8
ENSMUSG00000017724	Etv4	ets_variant_4	11:101769742-101785371	6.78409	5.03899	3.73143	7.08487	3.61376	563	432	249	533	283
ENSMUSG00000009356	Lpo	lactoperoxidase	11:87806428-87828289	0.0221292	0	0	0	0	1	0	0	0	0
ENSMUSG00000009350	Mpo	myeloperoxidase	11:87793581-87804413	0.0457061	0.0147533	0.0757881	0.0167994	0.0322886	3	1	4	1	2
ENSMUSG00000015474	Ppt2	palmitoyl_protein_thioesterase_2	17:34616662-34628510	4.3855	3.55183	3.92248	4.29711	4.51423	349	292	251	310	339
ENSMUSG00000011267	Zfp296	zinc_finger_protein_296	7:19577287-19580656	0.958931	1.02108	1.31186	0.687615	1.37187	20	22	22	13	27
ENSMUSG00000078816	Prkcg	protein_kinase_C_gamma	7:3289179-3331099	0.308911	0.440678	0.586382	0.50219	0.396281	19	28	29	28	23
ENSMUSG00000078817	Nlrp12	NLR_family_pyrin_domain_containing_12	7:3218784-3249740	0.0459015	0.0814609	0.0380561	0.0506394	0.0405375	6	11	4	6	5
ENSMUSG00000078815	Cacng6	calcium_channel_voltage_dependent_gamma_subunit_6	7:3424195-3435667	0.238348	0.0256452	0.164675	0.262935	0.0561263	9	1	5	9	2
ENSMUSG00000078812	Eif5a	eukaryotic_translation_initiation_factor_5A	11:69916714-69921958	131.779	130.259	169.759	131.5	155.294	8229	8403	8524	7444	9151
ENSMUSG00000015478	Rnf5	ring_finger_protein_5	17:34601091-34603690	13.8297	13.2556	10.61	13.6373	13.0431	509	504	314	455	453
ENSMUSG00000078810	Gp6	glycoprotein_6_platelet_	7:4363965-4397744	0	0	0	0	0	0	0	0	0	0
ENSMUSG00000099758	Gm10830	predicted_gene_10830	15:103102237-103105069	0.115343	0.223277	0	0.127184	0	1	2	0	1	0
ENSMUSG00000099759	1700030C10Rik	RIKEN_cDNA_1700030C10_gene	12:20804381-20815779	0	0	0	0	0	0	0	0	0	0
ENSMUSG00000046323	Dppa3	developmental_pluripotency_associated_3	6:122626410-122630272	0	0	0	0	0	0	0	0	0	0
ENSMUSG00000099751	1700022A22Rik	RIKEN_cDNA_1700022A22_gene	15:46324559-46373907	0	0	0	0	0	0	0	0	0	0
ENSMUSG00000099752	Gm29018	predicted_gene_29018	1:59014224-59059481	0	0	0	0	0	0	0	0	0	0
ENSMUSG00000099754	Vmn1r-ps34	vomeronasal_1_receptor_pseudogene_34	6:90242272-90243214	0	0	0	0	0	0	0	0	0	0
ENSMUSG00000099755	Gm21114	predicted_gene_21114	Y:67339176-67339871	0	0	0	0	0	0	0	0	0	0
ENSMUSG00000099756	Gm28763	predicted_gene_28763	Y:32557996-32558442	0	0	0	0	0	0	0	0	0	0
ENSMUSG00000099757	BE692007	expressed_sequence_BE692007	19:11470166-11484578	0	0	0	0	0	0	0	0	0	0
ENSMUSG00000097004	4731419I09Rik	RIKEN_cDNA_4731419I09_gene	3:89337850-89347831	1.01455	1.15837	0.87351	0.660025	1.18542	39	46	27	23	43
ENSMUSG00000050296	Abca12	ATP_binding_cassette_sub_family_A_ABC1_member_12	1:71242276-71414910	0	0	0.0115525	0	0	0	0	2	0	0
ENSMUSG00000075165	Olfr1105	olfactory_receptor_1105	2:87033281-87034219	0	0	0	0	0	0	0	0	0	0
ENSMUSG00000050295	Foxc1	forkhead_box_C1	13:31806691-31810643	0.890784	0.664676	0.276944	0.818862	0.511324	48	37	12	40	26
ENSMUSG00000093509	Obox3-ps3	oocyte_specific_homeobox_3_pseudogene_3	7:14931636-14933238	0	0	0	0	0	0	0	0	0	0
ENSMUSG00000075164	Olfr1106	olfactory_receptor_1106	2:87048296-87049234	0	0	0	0	0	0	0	0	0	0
ENSMUSG00000093507	Gm20627	predicted_gene_20627	3:96254619-96256277	0.519166	0.100499	0.451953	0.229102	0.220056	10	2	7	4	4
ENSMUSG00000093504	Vmn1r-ps24	vomeronasal_1_receptor_pseudogene_24	6:66753380-66754279	0	0	0	0	0	0	0	0	0	0
ENSMUSG00000093503	Vmn2r-ps4	vomeronasal_2_receptor_pseudogene_4	3:64328660-64332853	0	0	0	0	0	0	0	0	0	0
ENSMUSG00000093502	Gm20700	predicted_gene_20700	5:48590889-48599994	0	0	0	0	0	0	0	0	0	0
ENSMUSG00000093501	Vmn1r22	vomeronasal_1_receptor_22	6:57899959-57901054	0	0	0	0	0	0	0	0	0	0
ENSMUSG00000050299	Gm9843	predicted_gene_9843	16:76403209-76403712	428.805	387.75	398.238	410.242	439.912	2946	2752	2200	2555	2852
ENSMUSG00000075166	Olfr1104	olfactory_receptor_1104	2:87021610-87022542	0	0	0	0	0	0	0	0	0	0
ENSMUSG00000097619	4833422M21Rik	RIKEN_cDNA_4833422M21_gene	15:96231870-96254684	0	0	0	0	0.0201749	0	0	0	0	1
ENSMUSG00000097618	Gm26507	predicted_gene_26507	18:58210252-58221885	0	0	0	0	0	0	0	0	0	0
ENSMUSG00000097617	Gm10687	predicted_gene_10687	9:44123768-44134485	0.488759	1.41937	0.386802	0.588177	0.376716	11	33	7	12	8
ENSMUSG00000097616	1110019D14Rik	RIKEN_cDNA_1110019D14_gene	6:13871526-14044385	2.82308	2.85157	3.10385	2.84341	4.76936	69	72	61	63	110
ENSMUSG00000097615	Gm2061	predicted_gene_2061	1:185447116-185455568	0	0	0	0	0	0	0	0	0	0
ENSMUSG00000097614	Gm26508	predicted_gene_26508	11:119077573-119081865	0	0	0	0.106768	0.0513023	0	0	0	2	1
ENSMUSG00000097613	Gm17597	predicted_gene_17597	15:81800791-81802613	0.197376	0	0.245462	0.217713	0.488057	3	0	3	3	7
ENSMUSG00000097610	A930012L18Rik	RIKEN_cDNA_A930012L18_gene	18:44661665-44676271	0.0524362	0.101529	0.0326054	0.0289096	0.0277964	2	4	1	1	1
ENSMUSG00000075163	Olfr1107	olfactory_receptor_1107	2:87071194-87072132	0	0	0	0	0	0	0	0	0	0
ENSMUSG00000041138	Nme8	NME_NM23_family_member_8	13:19645078-19697794	0	0	0	0	0	0	0	0	0	0
ENSMUSG00000041130	Zfp598	zinc_finger_protein_598	17:24669752-24682015	22.1463	22.7559	28.0695	21.4748	22.5225	992	1053	1011	872	952
ENSMUSG00000041133	Smc1a	structural_maintenance_of_chromosomes_1A	X:152016428-152062694	48.1777	45.9575	42.1555	46.8097	42.6397	4605	4538	3240	4056	3846
ENSMUSG00000041132	N4bp2l1	NEDD4_binding_protein_2_like_1	5:150571644-150597188	0.530055	0.671684	0.479412	0.701653	0.674054	55	72	40	66	66
ENSMUSG00000041135	Ripk2	receptor_TNFRSF_interacting_serine_threonine_kinase_2	4:16122733-16163647	6.38783	7.30033	9.98215	7.96886	8.62995	382	451	480	432	487
ENSMUSG00000041134	Cyyr1	cysteine_and_tyrosine_rich_protein_1	16:85421533-85553397	0.0842582	0.0741455	0.0857335	0.0675952	0.105523	11	10	9	8	13
ENSMUSG00000027409	1700020A23Rik	RIKEN_cDNA_1700020A23_gene	2:130405259-130406074	0.0413519	0	0.0514261	0.0912404	0.175276	1	0	1	2	4
ENSMUSG00000016921	Srsf6	serine_arginine_rich_splicing_factor_6	2:162931528-162937121	50.8605	31.2431	53.3164	42.2689	47.8655	5093	3232	4293	3837	4523
ENSMUSG00000027408	Cpxm1	carboxypeptidase_X_1_M14_family_	2:130390775-130397574	0.0998411	0.0966583	0.0620823	0.0275227	0.238058	4	4	2	1	9
ENSMUSG00000037583	Nr0b2	nuclear_receptor_subfamily_0_group_B_member_2	4:133553376-133556536	0	0	0	0	0	0	0	0	0	0
ENSMUSG00000014402	Tsg101	tumor_susceptibility_gene_101	7:46888949-46919969	13.2897	14.8573	15.3388	13.8085	12.0185	723	835	671	681	617
ENSMUSG00000062477	Hmgb1l	high_mobility_group_box_1_like	6:131608301-131608871	0	0	0	0.141662	0	0	0	0	1	0
ENSMUSG00000090346	Vmn1r5	vomeronasal_1_receptor_5	6:56985295-56986350	0	0	0	0	0	0	0	0	0	0
ENSMUSG00000090341	Gm17217	predicted_gene_17217	7:41573277-41573745	0	0	0	0	0	0	0	0	0	0
ENSMUSG00000090342	Vmn2r46	vomeronasal_2_receptor_46	7:9754636-9770571	0	0	0	0	0	0	0	0	0	0
ENSMUSG00000055401	Fbxo6	F_box_protein_6	4:148145716-148152140	7.24021	7.10281	7.02567	6.24975	6.33071	446	452	348	349	368
ENSMUSG00000055403	4933427D06Rik	RIKEN_cDNA_4933427D06_gene	6:88950683-89110031	0	0	0	0	0	0	0	0	0	0
ENSMUSG00000055407	Map6	microtubule_associated_protein_6	7:99267447-99337137	0.561765	0.511803	0.797259	0.63427	0.5743	85	80	97	87	82
ENSMUSG00000055408	Hottip	Hoxa_distal_transcript_antisense_RNA	6:52262775-52267603	0	0	0	0	0.0166505	0	0	0	0	1
ENSMUSG00000055409	Nell1	NEL_like_1	7:49974864-50865255	0	0	0	0	0	0	0	0	0	0
ENSMUSG00000050439	Enthd1	ENTH_domain_containing_1	15:80452240-80560470	0.556271	0.201935	0.73507	0.383517	0.663179	16	6	17	10	18
ENSMUSG00000051527	Usp29	ubiquitin_specific_peptidase_29	7:6730583-6967216	0	0	0	0	0	0	0	0	0	0
ENSMUSG00000095562	Gm21887	predicted_gene_21887	X:170009659-170019281	0	0	0	0	0	0	0	0	0	0
ENSMUSG00000051528	Olfr424	olfactory_receptor_424	1:174136746-174137693	0	0	0	0	0	0	0	0	0	0
ENSMUSG00000092228	Vmn1r-ps28	vomeronasal_1_receptor_pseudogene_28	6:89907677-89908618	0	0	0	0	0.082563	0	0	0	0	1
ENSMUSG00000094995	Gm17365	predicted_gene_17365	9:35645117-35648202	0.0553647	0.0536129	0	0.122159	0.0586976	1	1	0	2	1
ENSMUSG00000040771	Oard1	O_acyl_ADP_ribose_deacylase_1	17:48410014-48417266	25.6137	21.2865	21.7368	25.5902	26.0139	721	619	492	653	691
ENSMUSG00000094991	Gm21718	predicted_gene_21718	14:51311497-51317768	0.0550324	0.0532912	0	0.060682	0.0583453	1	1	0	1	1
ENSMUSG00000040775	Gm9772	predicted_gene_9772	17:22006510-22007301	0	0.174111	0.223603	0.198258	0	0	1	1	1	0
ENSMUSG00000094993	Igkv4-73	immunoglobulin_kappa_variable_4_73	6:69681406-69681975	0	0	0	0	0	0	0	0	0	0
ENSMUSG00000094992	Fbxw25	F_box_and_WD_40_domain_protein_25	9:109645122-109664652	0	0	0	0	0	0	0	0	0	0
ENSMUSG00000094999	Gm17412	predicted_gene_17412	X:123483317-123483814	0	0	0	0	0	0	0	0	0	0
ENSMUSG00000056174	Col8a2	collagen_type_VIII_alpha_2	4:126286793-126314330	0.517839	0.486079	0.273202	0.657776	0.3991	33	32	14	38	24
ENSMUSG00000044287	Nrn1l	neuritin_1_like	8:105893567-105895023	0	0	0	0	0	0	0	0	0	0
ENSMUSG00000105804	Gm43654	predicted_gene_43654	3:127829555-127832971	0.214686	0.166253	0.0800965	0.142107	0.022761	10	8	3	6	1
ENSMUSG00000105802	Gm43012	predicted_gene_43012	5:137337409-137338345	0.469743	0.757835	0.681547	0.863628	0.912618	6	10	7	10	11
ENSMUSG00000105803	Gm43526	predicted_gene_43526	3:157071744-157073308	0	0	0	0	0	0	0	0	0	0
ENSMUSG00000105800	Gm18985	predicted_gene_18985	5:3212335-3213694	0	0	0	0	0	0	0	0	0	0
ENSMUSG00000105801	C430019N01Rik	RIKEN_cDNA_C430019N01_gene	5:97999384-98000950	0	0	0	0	0	0	0	0	0	0
ENSMUSG00000057802	Gm10030	predicted_gene_10030	9:110989499-111008029	0	0.0152408	0	0	0	0	1	0	0	0
ENSMUSG00000057801	Olfr135	olfactory_receptor_135	17:38208169-38209247	0	0	0	0	0	0	0	0	0	0
ENSMUSG00000105809	Gm42626	predicted_gene_42626	5:132546056-132550633	0	0	0	0	0	0	0	0	0	0
ENSMUSG00000012126	Ubxn11	UBX_domain_protein_11	4:134102570-134127593	1.33514	1.41358	1.28424	1.69144	1.27118	128	140	99	147	115
ENSMUSG00000012123	Aim1l	absent_in_melanoma_1_like	4:134065912-134092504	0.16359	0.165898	0.319707	0.154684	0.189872	21	22	33	18	23
ENSMUSG00000025269	Apex2	apurinic_apyrimidinic_endonuclease_2	X:150519519-150589868	1.11984	1.16777	1.20276	1.1174	1.03568	220	237	190	199	192
ENSMUSG00000025268	Maged2	melanoma_antigen_family_D_2	X:150806370-150814345	14.9912	14.8474	8.57375	13.9468	12.1967	1296	1326	596	1093	995
ENSMUSG00000025266	Gnl3l	guanine_nucleotide_binding_protein_like_3_nucleolar_like	X:150983141-151017322	9.58878	10.5487	10.1152	10.1296	9.39628	850	966	721	814	786
ENSMUSG00000025265	Fgd1	FYVE_RhoGEF_and_PH_domain_containing_1	X:151046150-151089521	7.06195	5.29195	4.69643	6.96302	6.89132	518	401	277	463	477
ENSMUSG00000025264	Tsr2	TSR2_20S_rRNA_accumulation	X:151087094-151096543	5.90671	5.56867	7.53723	3.98634	6.62864	729	710	748	446	772
ENSMUSG00000025262	Fam120c	family_with_sequence_similarity_120_member_C	X:151344175-151471842	4.2651	4.64765	3.40986	4.61082	4.00325	350	394	225	343	310
ENSMUSG00000025261	Huwe1	HECT_UBA_and_WWE_domain_containing_1	X:151800807-151935417	21.3415	22.3419	21.2394	22.3466	21.4623	8861	9583	7091	8411	8409
ENSMUSG00000025260	Hsd17b10	hydroxysteroid_17_beta_dehydrogenase_10	X:152001845-152004442	43.7061	40.9865	28.1175	39.0179	35.9584	1185	1148	613	959	920
ENSMUSG00000094335	Igkv1-117	immunoglobulin_kappa_variable_1_117	6:68121046-68121827	0	0	0	0	0	0	0	0	0	0
ENSMUSG00000091122	Gm8247	predicted_gene_8247	14:44583153-44588402	0.275783	0.400454	0.228646	0.405614	0.0974121	6	9	4	8	2
ENSMUSG00000094337	Gm3286	predicted_gene_3286	GL456354.1:82993-86051	0	0	0	0	0	0	0	0	0	0
ENSMUSG00000094336	Gm13693	predicted_gene_13693	2:83961503-83963995	0	0	0	0	0	0	0	0	0	0
ENSMUSG00000094338	Hist1h2bl	histone_cluster_1_H2bl	13:21715763-21716143	0.192541	0.186449	0	0.212308	0	1	1	0	1	0
ENSMUSG00000091129	Iqcf6	IQ_motif_containing_F6	9:106626582-106627675	0	0.132285	0	0	0	0	1	0	0	0
ENSMUSG00000060131	Atp8b4	ATPase_class_I_type_8B_member_4	2:126320973-126500674	1.19604	1.27008	1.26543	1.07322	1.13504	134	147	114	109	120
ENSMUSG00000047203	Vmn1r54	vomeronasal_1_receptor_54	6:90269106-90270053	0	0	0	0	0	0	0	0	0	0
ENSMUSG00000047205	Dusp18	dual_specificity_phosphatase_18	11:3895240-3901296	7.78516	6.34561	5.41771	6.35761	7.33338	747	629	418	553	664
ENSMUSG00000047207	Olfr1495	olfactory_receptor_1495	19:13768307-13769395	0	0	0	0	0	0	0	0	0	0
ENSMUSG00000024725	Ostf1	osteoclast_stimulating_factor_1	19:18579328-18631789	13.1985	13.2973	14.2255	12.9949	15.1556	1005	1046	871	897	1089
ENSMUSG00000097979	Gm4691	predicted_gene_4691	6:128202150-128203276	0.194584	0.0753339	0.145194	0.12878	0.206214	5	2	3	3	5
ENSMUSG00000097972	Scgb2b15	secretoglobin_family_2B_member_15	7:32827683-32829662	0	0	0	0	0	0	0	0	0	0
ENSMUSG00000097970	Gm27028	predicted_gene_27028	1:23291537-23291935	1.28699	3.55953	1.37188	1.217	0.584572	7	20	6	6	3
ENSMUSG00000097971	Gm26917	predicted_gene_26917	17:39843013-39846341	18.6632	16.3914	25.7095	16.8673	22.5555	1068	969	1183	875	1218
ENSMUSG00000067786	Nnat	neuronatin	2:157560078-157562522	0.153255	0.12857	0.127061	0.112705	0.19489	15	13	10	10	18
ENSMUSG00000067787	Blcap	bladder_cancer_associated_protein_homolog_human_	2:157556362-157571274	11.2405	14.5671	19.5553	12.9868	17.0322	549	735	768	575	785
ENSMUSG00000097974	Gm10605	predicted_gene_10605	7:99625936-99631711	0	0.0183891	0	0.0209395	0	0	1	0	1	0
ENSMUSG00000102502	Ighv1-10	immunoglobulin_heavy_variable_V1_10	12:114597889-114598326	0	0	0	0	0	0	0	0	0	0
ENSMUSG00000053279	Aldh1a1	aldehyde_dehydrogenase_family_1_subfamily_A1	19:20601961-20643462	1.2864	0.968505	0.666561	0.630687	0.681591	36	28	15	16	18
ENSMUSG00000102500	Gm37371	predicted_gene_37371	1:140823327-140823718	0	0	0	0	0	0	0	0	0	0
ENSMUSG00000108022	RP23-78P7.2	-	6:121732932-121789084	0	0	0	0	0	0	0	0	0	0
ENSMUSG00000092027	Gm17062	predicted_gene_17062	14:41889687-41892459	0	0	0.197896	0	0	0	0	1	0	0
ENSMUSG00000046490	Rnf222	ring_finger_protein_222	11:68888553-68895777	0	0.0205132	0	0	0	0	1	0	0	0
ENSMUSG00000068327	Tlx2	T_cell_leukemia_homeobox_2	6:83068324-83070293	0.0266757	0	0	0	0.0282816	1	0	0	0	1
ENSMUSG00000068323	Slc4a5	solute_carrier_family_4_sodium_bicarbonate_cotransporter_member_5	6:83219828-83304945	0	0.0184998	0	0.0105379	0	0	2	0	1	0
ENSMUSG00000046999	1110032F04Rik	RIKEN_cDNA_1110032F04_gene	3:68869586-68872163	0	0	0	0	0	0	0	0	0	0
ENSMUSG00000068329	Htra2	HtrA_serine_peptidase_2	6:83051266-83055273	8.50772	7.04049	7.4588	7.75087	7.31508	827	707	583	683	671
ENSMUSG00000068328	Aup1	ancient_ubiquitous_protein_1	6:83054521-83057808	6.92425	6.19097	6.29639	6.82515	6.63551	930	859	680	831	841
ENSMUSG00000106388	Rhox7-ps2	reproductive_homeobox_7_pseudogene_2	X:37676370-37679555	0	0	0.283323	0	0	0	0	1	0	0
ENSMUSG00000106384	Gm43188	predicted_gene_43188	5:132497678-132499837	0	0	0	0	0	0	0	0	0	0
ENSMUSG00000106385	Gm42943	predicted_gene_42943	3:156731098-156734339	0	0	0	0	0	0	0	0	0	0
ENSMUSG00000106386	Gm42991	predicted_gene_42991	5:131972050-131975886	0	0	0	0	0	0	0	0	0	0
ENSMUSG00000106387	Igkv4-73	-	6:69197583-69198116	0	0	0	0	0	0	0	0	0	0
ENSMUSG00000106380	Gm43683	predicted_gene_43683	5:52441159-52443252	0	0	0	0	0	0	0	0	0	0
ENSMUSG00000106381	Igkv2-95-1	immunoglobulin_kappa_chain_variable	6:68671162-68671883	0	0	0	0	0	0	0	0	0	0
ENSMUSG00000106382	Trav4-1	T_cell_receptor_alpha_variable_4_1	14:52607307-52607804	0	0	0	0	0	0	0	0	0	0
ENSMUSG00000106383	E330034L11Rik	RIKEN_cDNA_E330034L11_gene	3:95639304-95641045	5.01139	4.52491	6.17996	5.62104	6.20316	119	111	118	121	139
ENSMUSG00000063445	Nmral1	NmrA_like_family_domain_containing_1	16:4710059-4719356	5.58372	3.91155	3.41114	4.5791	4.54168	456	330	224	339	350
ENSMUSG00000063447	Ube2d2b	ubiquitin_conjugating_enzyme_E2D_2B	5:107830099-107831776	0.0437176	0	0	0.0482057	0	1	0	0	1	0
ENSMUSG00000063446	Lppr1	lipid_phosphate_phosphatase_related_protein_type_1	4:49059273-49340259	0	0	0	0	0	0	0	0	0	0
ENSMUSG00000076940	Iglv2	immunoglobulin_lambda_variable_2	16:19260401-19260859	0	0	0	0	0	0	0	0	0	0
ENSMUSG00000100979	Gm29347	predicted_gene_29347	1:120856674-120858010	0	0	0	0	0	0	0	0	0	0
ENSMUSG00000100978	Gm20912	predicted_gene_20912	Y:81724610-81725302	0	0	0	0	0	0	0	0	0	0
ENSMUSG00000066438	Plekhd1	pleckstrin_homology_domain_containing_family_D_with_coiled_coil_domains_member_1	12:80692591-80724214	0.0151254	0	0.0188103	0	0.0160359	1	0	1	0	1
ENSMUSG00000100971	Gm28824	predicted_gene_28824	Y:69766529-69769872	0	0	0	0	0	0	0	0	0	0
ENSMUSG00000100970	Gm29270	predicted_gene_29270	Y:49473820-49477161	0	0	0	0	0	0	0	0	0	0
ENSMUSG00000100973	Gm29299	predicted_gene_29299	Y:86602267-86628474	0	0	0	0	0	0	0	0	0	0
ENSMUSG00000100972	Gm28553	predicted_gene_28553	Y:48856497-48882617	0	0	0	0	0	0	0	0	0	0
ENSMUSG00000100975	Gm28875	predicted_gene_28875	12:104925501-104926142	4.79925	3.98198	2.55799	4.41176	4.6015	42	36	18	35	38
ENSMUSG00000100974	Gm28459	predicted_gene_28459	Y:45753298-45753993	0	0	0	0	0	0	0	0	0	0
ENSMUSG00000100976	Gm29134	predicted_gene_29134	Y:69670176-69670660	0	0	0	0	0	0	0	0	0	0
ENSMUSG00000092474	Gm20478	predicted_gene_20478	17:36167982-36171805	0.640372	0.0689012	0	0.235451	0.377026	9	1	0	3	5
ENSMUSG00000092476	Vmn1r-ps65	vomeronasal_1_receptor_pseudogene_65	7:12214595-12215545	0	0	0	0	0	0	0	0	0	0
ENSMUSG00000092477	Gm18808	predicted_gene_18808	17:37413142-37415123	0	0	0	0	0	0	0	0	0	0
ENSMUSG00000092470	Gm20518	predicted_gene_20518	16:17835277-17891671	0.269487	0.409934	0.0478772	0.106169	0.142793	14	22	2	5	7
ENSMUSG00000092471	Cyp21a2-ps	cytochrome_P450_family_21_subfamily_a_polypeptide_2_pseudogene	17:34719813-34722252	0	0	0	0	0	0	0	0	0	0
ENSMUSG00000092472	Gm20473	predicted_gene_20473	12:23338309-23338420	0	0	0	0	0	0	0	0	0	0
ENSMUSG00000092473	Vmn1r180	vomeronasal_1_receptor_180	7:23952387-23953356	0	0	0	0	0	0	0	0	0	0
ENSMUSG00000019932	Kera	keratocan	10:97607205-97613688	0	0	0	0	0	0	0	0	0	0
ENSMUSG00000019933	Mrln	myoregulin	10:70204664-70219711	0	0	0	0	0	0	0	0	0	0
ENSMUSG00000019935	Slc17a8	solute_carrier_family_17_sodium_dependent_inorganic_phosphate_cotransporter_member_8	10:89574020-89621253	0.0683419	0.0529306	0.186981	0.105547	0.173821	5	4	11	7	12
ENSMUSG00000019936	Epyc	epiphycan	10:97644068-97682454	0	0	0	0	0	0	0	0	0	0
ENSMUSG00000100888	Gm29567	predicted_gene_29567	Y:78064684-78065298	0	0	0	0	0	0	0	0	0	0
ENSMUSG00000070469	Adamtsl3	ADAMTS_like_3	7:82335694-82614450	0.045125	0.0364	0.0187062	0.07467	0.0159391	6	5	2	9	2
ENSMUSG00000103779	Gm36931	predicted_gene_36931	17:51766643-51771443	0	0	0.0190023	0	0	0	0	1	0	0
ENSMUSG00000064145	Arih2	ariadne_homolog_2_Drosophila_	9:108602942-108649386	5.41739	6.73484	8.00512	6.02387	7.70049	999	1283	1187	1007	1340
ENSMUSG00000020346	Mgat1	mannoside_acetylglucosaminyltransferase_1	11:49244191-49263030	4.04056	3.2285	4.28564	3.61245	3.70523	802	662	684	650	694
ENSMUSG00000070465	Gm9696	predicted_gene_9696	3:59952309-59973594	0	0	0	0	0	0	0	0	0	0
ENSMUSG00000070464	Ccl26	chemokine_C_C_motif_ligand_26	5:135560448-135563569	0	0	0	0	0	0	0	0	0	0
ENSMUSG00000064141	Zfp69	zinc_finger_protein_69	4:120930137-120951699	0.807194	0.612839	0.964497	0.698374	0.687665	51	40	49	40	41
ENSMUSG00000064140	Trim38	tripartite_motif_containing_38	13:23782572-23791495	0.0518066	0.0501675	0.32214	0	0.16472	1	1	5	0	3
ENSMUSG00000103770	Pcdha9	protocadherin_alpha_9	18:36997880-37187657	0.137349	0.119664	0	0.0151449	0.174667	10	9	0	1	12
ENSMUSG00000020340	Cyfip2	cytoplasmic_FMR1_interacting_protein_2	11:46193850-46312859	0.041748	0.0538829	0.0259594	0.0307048	0.0516156	6	8	3	4	7
ENSMUSG00000053490	Trim60	tripartite_motif_containing_60	8:64998457-65018688	0	0	0	0	0	0	0	0	0	0
ENSMUSG00000053499	Gm5444	predicted_gene_5444	13:4771649-4836485	0	0	0	0	0	0	0	0	0	0
ENSMUSG00000107479	RP23-111G16.8	-	6:66451949-66465738	0.0647469	0	0	0	0	2	0	0	0	0
ENSMUSG00000107478	Atn1	atrophin_1	6:124739189-124756021	0.891961	0.211776	0.502319	0.0742649	0.570698	53	13	24	4	32
ENSMUSG00000107477	RP23-45G16.11	-	6:134889774-134892067	0.21768	0.316085	0.135356	0.360163	0.346059	2	3	1	3	3
ENSMUSG00000107476	Zfp862-ps	zinc_finger_protein_862_pseudogene	6:48504337-48534832	10.2798	8.84949	6.31448	9.16331	9.28369	1563	1390	772	1263	1332
ENSMUSG00000107473	RP24-571G22.1	-	6:77984516-77986568	0	0	0	0	0	0	0	0	0	0
ENSMUSG00000107472	RP23-333I12.1	-	6:88353142-88353606	0	0	0	0.173955	0	0	0	0	1	0
ENSMUSG00000054728	Phactr1	phosphatase_and_actin_regulator_1	13:42680623-43138526	0	0.00899673	0.0115598	0.00512476	0.0196997	0	2	2	1	4
ENSMUSG00000054723	Vmac	vimentin_type_intermediate_filament_associated_coiled_coil_protein	17:56713932-56717699	3.15872	2.24642	1.32279	2.98666	3.85972	98	72	33	84	113
ENSMUSG00000054720	Lrrc8c	leucine_rich_repeat_containing_8_family_member_C	5:105519388-105613018	2.36148	2.65861	1.96852	2.31239	2.31209	276	321	185	245	255
ENSMUSG00000054727	1700013H16Rik	RIKEN_cDNA_1700013H16_gene	X:53742901-53757831	0.0599332	0	0.0745343	0.0660859	0.190559	1	0	1	1	3
ENSMUSG00000079806	Gm21719	predicted_gene_21719	Y:6680421-6682872	0	0	0	0	0	0	0	0	0	0
ENSMUSG00000021583	Erap1	endoplasmic_reticulum_aminopeptidase_1	13:74639872-74691875	9.70454	8.8102	6.63676	9.21338	7.57262	531	498	292	457	391
ENSMUSG00000036744	Olfr701	olfactory_receptor_701	7:106814144-106820709	0	0	0	0	0	0	0	0	0	0
ENSMUSG00000036745	Ttll7	tubulin_tyrosine_ligase_like_family_member_7	3:146852367-146984009	0	0	0.00626149	0.00555176	0.0160085	0	0	1	1	3
ENSMUSG00000096201	Gm10715	predicted_gene_10715	9:3036877-3038316	0	0	0	0	0	0	0	0	0	0
ENSMUSG00000036743	Psma8	proteasome_prosome_macropain_subunit_alpha_type_8	18:14706151-14762299	0	0	0	0	0	0	0	0	0	0
ENSMUSG00000033510	Otud7a	OTU_domain_containing_7A	7:63444751-63759028	0.0263594	0	0.0163906	0.0145327	0.027932	2	0	1	1	2
ENSMUSG00000036748	Cuedc2	CUE_domain_containing_2	19:46329812-46338660	25.4359	23.3415	23.5015	27.1416	26.1538	673	638	500	651	653
ENSMUSG00000036749	Pramel5	preferentially_expressed_antigen_in_melanoma_like_5	4:144270633-144280488	0	0	0	0	0	0	0	0	0	0
ENSMUSG00000096209	Olfr510	olfactory_receptor_510	7:108667418-108668362	0	0	0	0	0	0	0	0	0	0
ENSMUSG00000021587	Pcsk1	proprotein_convertase_subtilisin_kexin_type_1	13:75089826-75132498	0	0	0	0	0	0	0	0	0	0
ENSMUSG00000102728	Gm37934	predicted_gene_37934	1:111833823-111834224	0.182483	0	0	0.201217	0.386741	1	0	0	1	2
ENSMUSG00000062797	l7Rn6	lethal_Chr_7_Rinchik_6	7:89917529-89941199	8.44884	8.65762	10.486	9.546	11.558	495	524	494	507	639
ENSMUSG00000062794	Zfp599	zinc_finger_protein_599	9:22247430-22259895	3.3252	4.03344	3.29295	3.12466	2.61021	162	203	129	138	120
ENSMUSG00000062793	Olfr1158	olfactory_receptor_1158	2:87990113-87991054	0	0	0	0	0	0	0	0	0	0
ENSMUSG00000062791	Gm382	predicted_gene_382	X:127039972-127063986	0.0180241	0	0.0224152	0	0.0191092	1	0	1	0	1
ENSMUSG00000062421	Arf2	ADP_ribosylation_factor_2	11:103966739-103985337	12.6866	13.8971	15.1141	13.3041	14.9681	547	619	524	520	609
ENSMUSG00000062426	Olfr304	olfactory_receptor_304	7:86385657-86386658	0	0	0	0	0	0	0	0	0	0
ENSMUSG00000019066	Rab3d	RAB3D_member_RAS_oncogene_family	9:21907491-21918192	5.66419	4.46942	3.7142	6.2956	4.65642	660	538	348	665	512
ENSMUSG00000035498	Cdcp1	CUB_domain_containing_protein_1	9:123170824-123216038	0.0349825	0	0.0217525	0.00964344	0.0648764	4	0	2	1	7
ENSMUSG00000091462	Gm17084	predicted_gene_17084	13:34033063-34037147	0.205441	0.596611	0.157225	0.244063	0.11723	13	39	8	14	7
ENSMUSG00000101731	3830432H09Rik	RIKEN_cDNA_3830432H09_gene	1:119529480-119536165	0.018404	0.0178217	0	0.0202933	0	1	1	0	1	0
ENSMUSG00000091460	Gm7808	predicted_pseudogene_7808	9:19927896-19928282	1.32689	0.550495	0.707209	1.67276	1.00443	7	3	3	8	5
ENSMUSG00000101733	Gm29189	predicted_gene_29189	Y:79985619-79986233	0	0	0	0	0	0	0	0	0	0
ENSMUSG00000101734	4933400C23Rik	RIKEN_cDNA_4933400C23_gene	9:92717456-92795711	0	0	0	0	0	0	0	0	0	0
ENSMUSG00000101737	Gm28849	predicted_gene_28849	Y:9420765-9430932	0	0	0	0	0	0	0	0	0	0
ENSMUSG00000101738	Gm29006	predicted_gene_29006	1:18307824-18313906	0	0	0	0	0	0	0	0	0	0
ENSMUSG00000101739	Gm5733	predicted_gene_5733	7:47733002-47733940	0	0	0	0	0	0	0	0	0	0
ENSMUSG00000055891	Ubl4b	ubiquitin_like_4B	3:107553687-107555073	0.740458	0.40958	0.2631	0.233396	0.280255	14	8	4	4	5
ENSMUSG00000055897	Ppp4r1l-ps	protein_phosphatase_4_regulatory_subunit_1_like_pseudogene	2:173579320-173659640	1.69757	1.5307	0.83868	1.74008	1.31429	438	408	174	407	320
ENSMUSG00000055895	Oosp2	oocyte_secreted_protein_2	19:11647279-11660559	0	0	0	0	0	0	0	0	0	0
ENSMUSG00000108012	RP24-137B5.2	-	6:84921123-84924996	0	0	0	0	0	0	0	0	0	0
ENSMUSG00000108010	RP23-74G1.5	-	6:88188397-88190681	0	0	0	0	0	0	0	0	0	0
ENSMUSG00000108011	RP23-114E15.17	-	6:128375503-128407475	0.453528	0	0	0	0.360501	4	0	0	0	3
ENSMUSG00000071738	Cldn34b3	claudin_34B3	X:76264304-76267738	0	0	0	0	0.0722138	0	0	0	0	1
ENSMUSG00000108014	RP23-447L9.2	-	6:4367774-4368066	0	0	0	0	0	0	0	0	0	0
ENSMUSG00000060490	Vmn1r218	vomeronasal_1_receptor_218	13:23136485-23137381	0	0	0	0	0	0	0	0	0	0
ENSMUSG00000060499	Rpl10l	ribosomal_protein_L10_like	12:66283379-66284401	0	0	0	0	0	0	0	0	0	0
ENSMUSG00000097154	Gm26510	predicted_gene_26510	17:70874349-70924996	0.858194	0.888012	0.441613	0.881401	0.689925	29	31	12	27	22
ENSMUSG00000097155	Gm26511	predicted_gene_26511	9:21717616-21723450	0.0387115	0	0.0481424	0.0426856	0.0410419	1	0	1	1	1
ENSMUSG00000097156	Gm3764	predicted_gene_3764	3:88206813-88229959	1.57571	1.81994	1.4363	1.57029	1.26184	176	210	129	159	133
ENSMUSG00000097157	Gm26512	predicted_gene_26512	12:90738201-90750693	0	0	0	0.0265908	0	0	0	0	1	0
ENSMUSG00000097150	Gm26513	predicted_gene_26513	15:98093283-98095771	0.206311	0.142646	0.146613	0.29262	0.437271	7	5	4	9	14
ENSMUSG00000097151	Gm26514	predicted_gene_26514	13:38945543-38951313	0.329427	0.386031	0.215623	0.306027	0.275618	19	23	10	16	15
ENSMUSG00000097152	Gm26515	predicted_gene_26515	5:110779882-110781127	0.0736528	0.213897	0.274789	0.243724	0.234181	1	3	3	3	3
ENSMUSG00000097158	Gm26516	predicted_gene_26516	4:130774817-130779246	0.472601	0.762497	0.457129	0.637216	0.44521	9	15	7	11	8
ENSMUSG00000097159	Gm26517	predicted_gene_26517	12:51888015-51889459	0.375554	0.363552	0.0778412	0.0690181	0.132653	6	6	1	1	2
ENSMUSG00000031918	Mtmr2	myotubularin_related_protein_2	9:13748410-13806481	20.242	18.5072	18.7493	19.3252	18.7236	2163	2043	1611	1872	1888
ENSMUSG00000031919	Tmed6	transmembrane_emp24_protein_transport_domain_containing_6	8:107061484-107065644	0	0	0	0	0	0	0	0	0	0
ENSMUSG00000031916	Cog8	component_of_oligomeric_golgi_complex_8	8:107046289-107056689	1.98215	3.25603	3.73497	2.41846	3.59635	198	336	300	219	339
ENSMUSG00000031917	Nip7	nuclear_import_7_homolog_S._cerevisiae_	8:107056877-107060926	10.4558	10.0978	16.1335	9.37133	12.0035	432	431	536	351	468
ENSMUSG00000031910	Has3	hyaluronan_synthase_3	8:106870242-106884566	0.0828992	0.094836	0.0468615	0.0914517	0.135773	11	13	5	11	17
ENSMUSG00000031913	Vps4a	vacuolar_protein_sorting_4a_yeast_	8:107031222-107045755	20.9906	21.3106	20.534	20.6845	20.5776	881	924	693	787	815
ENSMUSG00000049349	Gm5105	predicted_gene_5105	3:138048761-138067388	0.308413	0.0852879	0.109585	0.0485821	0.233462	7	2	2	1	5
ENSMUSG00000038637	Lrrc56	leucine_rich_repeat_containing_56	7:141194157-141210055	0.406182	0.161903	0.217908	0.237216	0.329156	51	21	22	27	39
ENSMUSG00000038633	Degs1	degenerative_spermatocyte_homolog_1_Drosophila_	1:182275772-182282804	33.5546	38.7771	46.0783	37.7341	40.6846	1852	2211	2045	1888	2119
ENSMUSG00000038630	Zkscan16	zinc_finger_with_KRAB_and_SCAN_domains_16	4:58943628-58958355	0.0262556	0	0.0653042	0	0	1	0	2	0	0
ENSMUSG00000030359	Pzp	pregnancy_zone_protein	6:128483567-128526720	0.0319134	0.0205923	0.0529176	0.0586731	0.0338231	3	2	4	5	3
ENSMUSG00000030357	Fkbp4	FK506_binding_protein_4	6:128429735-128438677	84.6006	80.5494	98.6601	86.3376	84.1903	4448	4375	4171	4115	4177
ENSMUSG00000030351	Tspan11	tetraspanin_11	6:127887589-127953977	0	0	0	0	0.0138265	0	0	0	0	1
ENSMUSG00000030350	Prmt8	protein_arginine_N_methyltransferase_8	6:127689011-127769472	0	0	0	0	0	0	0	0	0	0
ENSMUSG00000030353	Tead4	TEA_domain_family_member_4	6:128224288-128300823	2.07028	2.77369	2.14556	2.26721	1.4785	138	191	115	137	93
ENSMUSG00000030352	Tspan9	tetraspanin_9	6:127961396-128143594	4.68665	5.85321	5.82847	4.511	4.54777	510	658	510	445	467
ENSMUSG00000104818	Gm43661	predicted_gene_43661	5:124035201-124052352	1.49493	0.82691	2.39043	1.64911	2.15005	14	8	18	14	19
ENSMUSG00000104816	Gm43473	predicted_gene_43473	3:151117922-151123918	0	0	0	0	0	0	0	0	0	0
ENSMUSG00000104814	Gm42979	predicted_gene_42979	5:129556147-129558374	3.128	3.9841	1.8836	3.5232	3.245	95	125	46	97	93
ENSMUSG00000104815	Trav5-2	T_cell_receptor_alpha_variable_5_2	14:53614945-53615224	0	0	0	0	0	0	0	0	0	0
ENSMUSG00000104811	Gm43644	predicted_gene_43644	5:11238536-11254753	0	0	0	0	0	0	0	0	0	0
ENSMUSG00000073460	Pnldc1	poly_A_specific_ribonuclease_PARN_like_domain_containing_1	17:12888902-12910000	0.173732	0.210211	0.324085	0.191664	0.0920484	4	5	6	4	2
ENSMUSG00000073468	Sft2d1	SFT2_domain_containing_1	17:8311102-8396852	2.65031	2.62778	2.72002	2.29916	2.64498	206	211	170	162	194
ENSMUSG00000049699	Ucn2	urocortin_2	9:108986010-108987164	1.14324	0.79925	1.57982	0.49045	0.538492	18	13	20	7	8
ENSMUSG00000049694	BC048671	cDNA_sequence_BC048671	6:90301219-90305449	0	0.048063	0.0617253	0	0	0	1	1	0	0
ENSMUSG00000049690	Nckap5	NCK_associated_protein_5	1:125913620-126830799	0	0.00382991	0.00491859	0	0	0	1	1	0	0
ENSMUSG00000049691	Nkx3-2	NK3_homeobox_2	5:41761483-41764501	0	0	0	0	0	0	0	0	0	0
ENSMUSG00000049692	Tmem239	transmembrane_239	2:130406478-130407902	0	0	0	0	0	0	0	0	0	0
ENSMUSG00000035329	Fbxo33	F_box_protein_33	12:59200655-59219725	4.05154	4.41866	4.35561	3.43641	4.10266	450	507	389	346	430
ENSMUSG00000035325	Sec31a	Sec31_homolog_A_S._cerevisiae_	5:100361649-100416234	23.5437	26.2678	25.5038	23.2863	22.481	3598	4147	3134	3226	3242
ENSMUSG00000070605	Gm13251	predicted_gene_13251	4:146449023-146470292	0.193472	0.452611	0.300758	0.409071	0.410065	12	29	15	23	24
ENSMUSG00000026950	Neb	nebulin	2:52136647-52338798	0.0767666	0.0544929	0.0477327	0.059277	0.0515219	30	22	15	21	19
ENSMUSG00000075704	Txnrd2	thioredoxin_reductase_2	16:18426384-18479073	3.79814	4.04917	4.57235	4.12276	4.9802	375	413	363	369	464
ENSMUSG00000075707	Dio3	deiodinase_iodothyronine_type_III	12:110279068-110281097	0	0	0	0	0	0	0	0	0	0
ENSMUSG00000075706	Gpx4	glutathione_peroxidase_4	10:80047166-80056439	40.616	36.9872	32.3624	39.4669	38.2189	1553	1461	995	1368	1379
ENSMUSG00000075701	Vimp	VCP_interacting_membrane_protein	7:66079649-66089405	31.328	36.3064	47.2397	32.8786	30.9855	1440	1724	1746	1370	1344
ENSMUSG00000023707	Ogfod2	2_oxoglutarate_and_iron_dependent_oxygenase_domain_containing_2	5:124112297-124115483	2.40543	1.74358	2.01322	2.12529	3.08063	211	158	142	169	255
ENSMUSG00000026956	Uap1l1	UDP_N_acteylglucosamine_pyrophosphorylase_1_like_1	2:25359889-25365682	27.9408	22.0595	16.8894	26.1866	25.5177	2294	1871	1115	1949	1977
ENSMUSG00000075702	Selm	selenoprotein_M	11:3514684-3517351	12.4108	11.3538	8.94497	12.7311	12.5541	528	499	306	491	504
ENSMUSG00000026958	Dpp7	dipeptidylpeptidase_7	2:25352276-25356359	4.48414	4.05007	3.20832	4.44981	3.91685	478	446	275	430	394
ENSMUSG00000026959	Grin1	glutamate_receptor_ionotropic_NMDA1_zeta_1_	2:25291181-25319187	0	0	0.00627096	0	0.0213734	0	0	1	0	4
ENSMUSG00000056812	St8sia3	ST8_alpha_N_acetyl_neuraminide_alpha_2_8_sialyltransferase_3	18:64254359-64276146	0	0	0	0	0	0	0	0	0	0
ENSMUSG00000043068	Fam89a	family_with_sequence_similarity_89_member_A	8:124740257-124751809	0.669429	0.594014	0.624387	0.98464	0.532056	12	11	9	16	9
ENSMUSG00000056815	Gm6812	predicted_gene_6812	X:68892375-68893053	0	0	0	0	0	0	0	0	0	0
ENSMUSG00000043061	Tmem18	transmembrane_protein_18	12:30584443-30591213	20.1789	19.1724	18.9759	20.6149	22.1213	812	797	614	752	840
ENSMUSG00000043060	Fscb	fibrous_sheath_CABYR_binding_protein	12:64471333-64474898	0	0	0	0	0	0	0	0	0	0
ENSMUSG00000043065	Spice1	spindle_and_centriole_associated_protein_1	16:44347121-44388497	7.45949	8.24696	5.98704	7.12367	6.75063	767	876	495	664	655
ENSMUSG00000043067	Dpy19l1	dpy_19_like_1_C._elegans_	9:24411776-24503140	8.34958	7.82762	6.21915	7.69092	7.06786	1491	1444	893	1245	1191
ENSMUSG00000043066	Vmn1r66	vomeronasal_1_receptor_66	7:10273828-10275351	0	0	0	0	0	0	0	0	0	0
ENSMUSG00000022257	Laptm4b	lysosomal_associated_protein_transmembrane_4B	15:34238026-34284295	135.582	133.078	91.4732	136.339	108.353	3506	3555	1902	3196	2644
ENSMUSG00000022255	Mtdh	metadherin	15:34082694-34142386	28.358	25.6502	31.608	29.4362	29.3912	6236	5827	5589	5868	6099
ENSMUSG00000029286	Enam	enamelin	5:88487975-88506049	0	0	0	0	0	0	0	0	0	0
ENSMUSG00000022253	Nadk2	NAD_kinase_2_mitochondrial	15:9071260-9110487	22.3309	24.9008	17.4509	21.274	22.9279	2185	2517	1373	1887	2117
ENSMUSG00000029280	Smr3a	submaxillary_gland_androgen_regulated_protein_3A	5:88002549-88008534	0	0	0	0	0	0	0	0	0	0
ENSMUSG00000029283	Cdc7	cell_division_cycle_7_S._cerevisiae_	5:106964322-106984432	13.3535	13.4708	7.72032	12.5064	9.70887	1424	1484	662	1209	977
ENSMUSG00000029282	Amtn	amelotin	5:88376108-88385916	0	0	0	0	0	0	0	0	0	0
ENSMUSG00000029288	Ambn	ameloblastin	5:88455991-88468531	0	0	0	0	0	0	0	0	0	0
ENSMUSG00000031007	Atp6ap2	ATPase_H+_transporting_lysosomal_accessory_protein_2	X:12587801-12617049	69.7852	71.5288	64.8582	69.4185	74.2351	2616	2770	1955	2359	2626
ENSMUSG00000068860	Gm128	predicted_gene_128	3:95236920-95241598	0.0225857	0.0437206	0	0	0.0478663	1	2	0	0	2
ENSMUSG00000028882	Ppp1r8	protein_phosphatase_1_regulatory_inhibitor_subunit_8	4:132826929-132843169	13.1807	14.0166	19.2722	16.5131	18.8165	700	769	823	795	943
ENSMUSG00000028883	Sema3a	sema_domain_immunoglobulin_domain_Ig_short_basic_domain_secreted_semaphorin_3A	5:13125414-13602565	5.53976	5.91905	4.35809	4.55084	4.22502	1320	1457	835	983	950
ENSMUSG00000028884	Rpa2	replication_protein_A2	4:132768332-132778752	19.1459	18.5677	19.5799	21.4934	20.3458	1075	1077	884	1094	1078
ENSMUSG00000028885	Smpdl3b	sphingomyelin_phosphodiesterase_acid_like_3B	4:132732966-132757252	20.6622	20.3196	20.4205	20.3723	22.1285	565	574	449	505	571
ENSMUSG00000028886	Eya3	eyes_absent_3_homolog_Drosophila_	4:132638987-132724765	4.17404	4.46389	4.43866	4.32727	4.10276	897	991	767	843	832
ENSMUSG00000028889	Yrdc	yrdC_domain_containing_E.coli_	4:124850679-124855242	13.9336	14.3812	28.0659	15.9287	15.8699	468	499	758	485	503
ENSMUSG00000034636	Zyg11b	zyg_ll_family_member_B_cell_cycle_regulator	4:108229724-108301096	9.04755	8.23737	7.71755	8.39532	7.58008	1127	1060	773	948	891
ENSMUSG00000034634	Ly6d	lymphocyte_antigen_6_complex_locus_D	15:74762056-74763620	0.492999	0.09548	0.980967	0.543831	1.98532	5	1	8	5	19
ENSMUSG00000048562	Sp8	trans_acting_transcription_factor_8	12:118846329-118852578	0	0.0158565	0.0610915	0.0180556	0	0	1	3	1	0
ENSMUSG00000102410	Gm36935	predicted_gene_36935	10:110037488-110037779	0	0	0	0	0	0	0	0	0	0
ENSMUSG00000102411	Gm36936	predicted_gene_36936	9:72728140-72730888	3.52256	4.02981	2.28994	3.73861	2.48859	132	156	69	127	88
ENSMUSG00000102413	Gm36937	predicted_gene_36937	1:172322994-172323661	0	0	0	0	0	0	0	0	0	0
ENSMUSG00000102414	Gm36938	predicted_gene_36938	1:135896394-135899089	0	0	0	0	0	0	0	0	0	0
ENSMUSG00000102415	A430110C17Rik	RIKEN_cDNA_A430110C17_gene	5:136345884-136350231	0.0674869	0	0.020982	0.0372264	0.0357566	4	0	1	2	2
ENSMUSG00000102416	4933424G06Rik	RIKEN_cDNA_4933424G06_gene	1:36710203-36746571	0	0.06015	0	0	0.0658546	0	1	0	0	1
ENSMUSG00000102417	Gm36939	predicted_gene_36939	16:40309433-40309871	0	0	0	0	0	0	0	0	0	0
ENSMUSG00000102418	Sh2d1b1	SH2_domain_containing_1B1	1:170277320-170286769	0	0	0.0358608	0	0	0	0	1	0	0
ENSMUSG00000102419	Gm36940	predicted_gene_36940	9:56414031-56416066	0	0	0.0896168	0.0794992	0.0381996	0	0	2	2	1
ENSMUSG00000029420	Rimbp2	RIMS_binding_protein_2	5:128757791-128953486	0.00546511	0	0	0.0180846	0	1	0	0	3	0
ENSMUSG00000029423	Piwil1	piwi_like_RNA_mediated_gene_silencing_1	5:128702524-128755474	0	0	0	0	0	0	0	0	0	0
ENSMUSG00000029422	Rsrc2	arginine_serine_rich_coiled_coil_2	5:123728426-123749414	4.59345	3.97669	3.87388	4.05867	4.4332	1221	1092	828	978	1112
ENSMUSG00000029427	Zcchc8	zinc_finger_CCHC_domain_containing_8	5:123698294-123721100	5.34671	4.97456	3.26635	5.23286	5.26127	798	767	392	708	741
ENSMUSG00000029426	Scarb2	scavenger_receptor_class_B_member_2	5:92441314-92506833	21.1001	20.9629	20.4261	22.1818	22.9144	1936	1987	1507	1845	1984
ENSMUSG00000029428	Stx2	syntaxin_2	5:128984557-129008574	10.9575	10.9901	10.478	11.2443	11.7289	1190	1233	915	1107	1202
ENSMUSG00000079737	3110001I22Rik	RIKEN_cDNA_3110001I22_gene	16:13671929-13678405	2.34308	2.22687	2.64906	1.40984	2.3927	55	54	50	30	53
ENSMUSG00000035582	Gdpd4	glycerophosphodiester_phosphodiesterase_domain_containing_4	7:97919955-98049663	0	0	0	0.0247065	0	0	0	0	1	0
ENSMUSG00000035580	Kcnh8	potassium_voltage_gated_channel_subfamily_H_eag_related_member_8	17:52602709-52979194	0	0	0	0	0	0	0	0	0	0
ENSMUSG00000035585	Tsen34	tRNA_splicing_endonuclease_34_homolog_S._cerevisiae_	7:3692863-3701024	6.03876	4.80632	4.04985	6.09894	4.54118	675	555	364	618	479
ENSMUSG00000025701	Alox5	arachidonate_5_lipoxygenase	6:116410077-116461178	0	0	0	0	0	0	0	0	0	0
ENSMUSG00000025702	2018-03-08	membrane_associated_ring_finger_C3HC4_8	6:116338024-116409540	7.15179	7.57432	6.3032	6.57122	7.14918	1658	1814	1175	1381	1564
ENSMUSG00000034987	Hrh2	histamine_receptor_H2	13:54192129-54222432	0.0263027	0.0254705	0	0	0	1	1	0	0	0
ENSMUSG00000034981	Parm1	prostate_androgen_regulated_mucin_like_protein_1	5:91517615-91626894	0.0723739	0.0140168	0.0360023	0.111774	0.138053	5	1	2	7	9
ENSMUSG00000021635	Rad17	RAD17_homolog_S._pombe_	13:100617165-100651059	18.0422	20.3236	23.7958	18.8076	21.9335	727	846	771	687	834
ENSMUSG00000021636	Marveld2	MARVEL_membrane_associating_domain_containing_2	13:100595957-100616971	0.0786894	0	0	0	0.0416921	4	0	0	0	2
ENSMUSG00000032679	Cd59a	CD59a_antigen	2:104095801-104115354	1.97658	2.67068	1.51073	2.68007	1.89825	96	134	59	118	87
ENSMUSG00000021638	Ocln	occludin	13:100496507-100552718	0.28141	0.300585	0.229293	0.26761	0.370197	29	32	19	25	36
ENSMUSG00000021639	Gtf2h2	general_transcription_factor_II_H_polypeptide_2	13:100460218-100492579	2.5511	3.21633	3.03335	3.06127	2.98038	205	267	196	223	226
ENSMUSG00000032673	Prorsd1	prolyl_tRNA_synthetase_domain_containing_1	11:29511757-29515033	3.06068	2.49616	4.37583	3.80166	4.34161	127	107	146	143	170
ENSMUSG00000032586	Traip	TRAF_interacting_protein	9:107950136-107972270	4.09722	3.31297	4.2462	4.45695	4.43665	504	421	420	497	515
ENSMUSG00000074151	Nlrc5	NLR_family_CARD_domain_containing_5	8:94472763-94527272	1.86704	2.50152	2.29243	2.26225	2.49358	315	436	311	346	397
ENSMUSG00000032582	Rbm6	RNA_binding_motif_protein_6	9:107773559-107873237	6.22959	6.18243	6.27607	5.97016	5.61448	1585	1625	1284	1377	1348
ENSMUSG00000032583	Mon1a	MON1_homolog_A_yeast_	9:107888151-107903139	2.0965	2.29775	2.24095	2.0642	2.12987	121	137	104	108	116
ENSMUSG00000074155	Klk5	kallikrein_related_peptidase_5	7:43841971-43851181	0	0	0	0	0	0	0	0	0	0
ENSMUSG00000074158	9830147E19Rik	RIKEN_cDNA_9830147E19_gene	7:42609526-42642588	1.24375	1.41334	1.17017	1.32429	0.91689	115	135	87	111	80
ENSMUSG00000032589	Bsn	bassoon	9:108096022-108190384	0.378349	0.250032	0.253362	0.353155	0.408655	104	71	56	88	106
ENSMUSG00000086192	Gm13609	predicted_gene_13609	2:32016644-32017344	0.124547	0.120606	0	0.137333	0.132045	1	1	0	1	1
ENSMUSG00000042002	Foxn4	forkhead_box_N4	5:114254164-114273807	0.0698483	0	0	0.038529	0.0185133	4	0	0	2	1
ENSMUSG00000045052	Prlhr	prolactin_releasing_hormone_receptor	19:60466733-60468304	0	0	0	0	0	0	0	0	0	0
ENSMUSG00000045053	Kcng3	potassium_voltage_gated_channel_subfamily_G_member_3	17:83585957-83631895	0	0	0.0271841	0	0	0	0	1	0	0
ENSMUSG00000086193	Gm11508	predicted_gene_11508	11:88011991-88048006	0.166723	0.161448	0	0	0.17676	1	1	0	0	1
ENSMUSG00000030880	Polr3e	polymerase_RNA_III_DNA_directed_polypeptide_E	7:120917744-120947432	4.98999	5.53474	6.59359	6.05882	5.01256	288	330	306	317	273
ENSMUSG00000087296	Gm12130	predicted_gene_12130	11:38493330-38520013	0	0	0	0	0	0	0	0	0	0
ENSMUSG00000087294	Gm13556	predicted_gene_13556	2:38285307-38287291	0	0	0.0646104	0.0572869	0	0	0	1	1	0
ENSMUSG00000087295	Gm11193	predicted_gene_11193	11:78292848-78293956	0	0	0	0	0	0	0	0	0	0
ENSMUSG00000087292	Gm13832	predicted_gene_13832	5:115359078-115422863	1.2164	2.44554	1.51274	1.3419	1.58653	13	27	13	13	16
ENSMUSG00000087293	Gm14341	predicted_gene_14341	2:180954464-180966812	0.549912	0.106502	0.547106	0.606612	0.466176	5	1	4	5	4
ENSMUSG00000087290	Gm15866	predicted_gene_15866	5:43549928-43601731	0	0	0	0	0	0	0	0	0	0
ENSMUSG00000087291	Gm11946	predicted_gene_11946	11:3530157-3536856	0.284151	0.336186	0.314131	0.208969	0.30112	18	22	16	12	18
ENSMUSG00000033985	Tesk2	testis_specific_kinase_2	4:116720948-116805956	2.09184	2.03573	1.62767	1.97437	2.02709	187	188	117	160	171
ENSMUSG00000033987	Dnah17	dynein_axonemal_heavy_chain_17	11:118021723-118129219	0.0920005	0.124678	0.123566	0.0893052	0.066296	25	35	27	22	17
ENSMUSG00000033981	Gria2	glutamate_receptor_ionotropic_AMPA2_alpha_2_	3:80681450-80802835	0	0	0	0	0	0	0	0	0	0
ENSMUSG00000033983	Coil	coilin	11:88970252-88991613	5.12673	4.12704	4.03142	4.6448	5.02215	291	242	184	239	269
ENSMUSG00000087299	Gm12953	predicted_gene_12953	4:116551740-116552627	1.46521	1.13471	1.21478	1.83181	0.931629	15	12	10	17	9
ENSMUSG00000030887	Pdzd9	PDZ_domain_containing_9	7:120659296-120670343	0.0531196	0.0514136	0.0330304	0.0586026	0.0281587	2	2	1	2	1
ENSMUSG00000007338	Mrpl49	mitochondrial_ribosomal_protein_L49	19:6053630-6057751	37.7449	34.7639	33.1659	38.2065	34.5363	886	843	626	813	765
ENSMUSG00000086527	Gm15856	predicted_gene_15856	6:121223692-121226153	0	0	0	0	0	0	0	0	0	0
ENSMUSG00000044098	Rsbn1	rosbin_round_spermatid_basic_protein_1	3:103914120-103966636	4.86842	5.55726	6.41394	4.77577	5.40061	876	1033	928	779	917
ENSMUSG00000086524	Pabpc1l2a-ps	poly_A_binding_protein_cytoplasmic_1_like_2A_pseudogene	X:103066668-103067180	0	0	0	0	0	0	0	0	0	0
ENSMUSG00000086523	Gm13499	predicted_gene_13499	2:51363572-51365499	0	0	0	0	0	0	0	0	0	0
ENSMUSG00000086522	Gm4473	predicted_gene_4473	10:120899157-120901888	0.558282	1.08081	0.555433	0.739089	0.473272	5	10	4	6	4
ENSMUSG00000086521	Olfr1343-ps1	olfactory_receptor_1343_pseudogene_1	4:118672609-118673522	0	0	0	0	0	0	0	0	0	0
ENSMUSG00000044092	C130050O18Rik	RIKEN_cDNA_C130050O18_gene	5:139405280-139415623	0.0479152	0.115952	0.10428	0.0660696	0.0507739	4	10	7	5	4
ENSMUSG00000086529	Acss2os	acyl_CoA_synthetase_short_chain_family_member_2_opposite_strand	2:155547040-155556930	0	0	0.14504	0.385929	0.123648	0	0	1	3	1
ENSMUSG00000086528	Gm15731	predicted_gene_15731	5:8037294-8052707	0.53473	2.03818	2.70165	0.774219	1.20417	16	63	65	21	34
ENSMUSG00000075284	Wipf1	WAS_WASL_interacting_protein_family_member_1	2:73429610-73529734	5.10377	5.39237	5.82567	5.4293	5.62656	645	704	592	622	671
ENSMUSG00000075286	Gm1968	predicted_gene_1968	16:29958493-29962307	0	0	0	0	0	0	0	0	0	0
ENSMUSG00000075289	Carns1	carnosine_synthase_1	19:4164324-4175479	4.32616	3.23923	1.90835	3.28347	2.42939	234	181	83	161	124
ENSMUSG00000024941	Scyl1	SCY1_like_1_S._cerevisiae_	19:5758427-5771401	39.5036	35.2504	38.3683	38.8204	37.9121	1420	1309	1109	1265	1286
ENSMUSG00000040620	Dhx33	DEAH_Asp_Glu_Ala_His_box_polypeptide_33	11:70984091-71004437	4.75958	6.18026	7.01695	5.04014	5.26703	949	1273	1125	911	991
ENSMUSG00000024943	Smc5	structural_maintenance_of_chromosomes_5	19:23206441-23273897	32.0197	31.2925	27.7679	31.7343	28.3013	2501	2525	1744	2247	2086
ENSMUSG00000024942	Capn1	calpain_1	19:5988546-6015825	24.5376	23.5743	17.8748	24.2266	21.8843	1067	1059	625	955	898
ENSMUSG00000024944	Arl2	ADP_ribosylation_factor_like_2	19:6134374-6141406	7.00083	7.98439	6.83087	6.8601	7.3005	376	443	295	334	370
ENSMUSG00000024947	Men1	multiple_endocrine_neoplasia_1	19:6334979-6340891	8.18556	7.23351	6.40345	8.18492	7.34522	1240	1132	780	1124	1050
ENSMUSG00000021936	Mapk8	mitogen_activated_protein_kinase_8	14:33377898-33447158	2.73931	3.2108	3.18452	2.90353	3.31307	460	557	430	442	525
ENSMUSG00000024949	Sf1	splicing_factor_1	19:6363690-6378030	20.7722	21.784	22.287	21.3968	19.5753	3730	4041	3218	3483	3317
ENSMUSG00000024948	Map4k2	mitogen_activated_protein_kinase_kinase_kinase_kinase_2	19:6341135-6355615	4.17079	3.62642	3.00351	4.51904	4.35434	1012	909	586	994	997
ENSMUSG00000024142	Mlst8	MTOR_associated_protein_LST8_homolog_S._cerevisiae_	17:24473550-24479078	9.28185	9.04527	7.47979	8.9763	10.0125	446	449	289	391	454
ENSMUSG00000108481	RP23-68N11.2	-	7:129667405-129693400	0	0	0	0	0	0	0	0	0	0
ENSMUSG00000059534	Uqcr10	ubiquinol_cytochrome_c_reductase_complex_III_subunit_X	11:4701973-4704342	51.1813	39.5815	40.3122	40.3105	51.3215	930	743	589	664	880
ENSMUSG00000021932	Rnaseh2b	ribonuclease_H2_subunit_B	14:62292589-62372992	5.61388	5.54964	4.77122	5.75043	5.11073	518	529	354	481	445
ENSMUSG00000087432	Gm15123	predicted_gene_15123	10:80371898-80372432	0	0	0	0	0	0	0	0	0	0
ENSMUSG00000087433	Gm14167	predicted_gene_14167	2:151540731-151542348	1.69419	1.96805	1.89623	1.86887	1.25677	10	12	9	10	7
ENSMUSG00000051727	Kctd14	potassium_channel_tetramerisation_domain_containing_14	7:97451323-97459557	0.471789	0.224723	0.223521	0.289133	0.214267	63	31	24	35	27
ENSMUSG00000051726	Kcnf1	potassium_voltage_gated_channel_subfamily_F_member_1	12:17172100-17176888	0	0	0	0	0	0	0	0	0	0
ENSMUSG00000051721	BC068281	cDNA_sequence_BC068281	12:4843303-4856925	3.06658	2.59379	2.73995	3.64553	2.69758	206	180	148	222	171
ENSMUSG00000087437	Gm13112	predicted_gene_13112	4:154864506-154872003	0	0	0	0	0	0	0	0	0	0
ENSMUSG00000087434	Rab11fip4os1	RAB11_family_interacting_protein_4_class_II_opposite_strand_1	11:79607079-79623163	0.838605	0.454582	0.834334	0.444024	1.06639	25	14	20	12	30
ENSMUSG00000087435	Gm16323	predicted_gene_16323	2:30413716-30415338	0	0.255404	0.164083	0.582232	0.139882	0	2	1	4	1
ENSMUSG00000043843	Tmem145	transmembrane_protein_145	7:25306106-25316195	0.13629	0.098951	0.12712	0.150339	0.108316	8	6	6	8	6
ENSMUSG00000090666	Gm17567	predicted_gene_17567	10:33994989-33995054	1.11149	0	1.38227	0	1.1784	1	0	1	0	1
ENSMUSG00000079610	Ankrd39	ankyrin_repeat_domain_39	1:36539474-36547185	0.873312	0.563648	0.905059	2.8902	1.85099	6	4	5	18	12
ENSMUSG00000051729	Gm5087	predicted_gene_5087	14:13157388-13284638	0	0	0	0	0	0	0	0	0	0
ENSMUSG00000051728	4930563D23Rik	RIKEN_cDNA_4930563D23_gene	16:92318763-92321441	0	0	0	0.0301938	0	0	0	0	1	0
ENSMUSG00000080809	Olfr1273-ps	olfactory_receptor_1273_pseudogene	2:90295935-90296859	0	0	0	0	0	0	0	0	0	0
ENSMUSG00000005615	Pcyt1a	phosphate_cytidylyltransferase_1_choline_alpha_isoform	16:32430921-32475070	9.19737	8.4838	8.02255	9.15086	8.86642	1805	1720	1266	1628	1642
ENSMUSG00000005610	Eif4g2	eukaryotic_translation_initiation_factor_4_gamma_2	7:111070568-111083030	131.191	139.802	165.928	135.211	139.48	19879	21884	20217	18573	19944
ENSMUSG00000005611	Mrvi1	MRV_integration_site_1	7:110868266-110982461	0.179438	0.135096	0.105381	0.159449	0.12677	36	28	17	29	24
ENSMUSG00000090665	Gad1-ps	glutamate_decarboxylase_1_pseudogene	10:99443730-99447007	0	0	0	0	0	0	0	0	0	0
ENSMUSG00000040576	Wbscr28	Williams_Beuren_syndrome_chromosome_region_28_human_	5:134901593-134906733	0	0	0	0	0	0	0	0	0	0
ENSMUSG00000040570	Rundc3b	RUN_domain_containing_3B	5:8490334-8622952	0	0	0	0	0	0	0	0	0	0
ENSMUSG00000051098	Mblac2	metallo_beta_lactamase_domain_containing_2	13:81711417-81753275	6.02983	3.20205	3.17351	5.77585	3.84597	319	175	135	277	192
ENSMUSG00000051095	Olfr986	olfactory_receptor_986	9:40187079-40188094	0	0	0	0	0	0	0	0	0	0
ENSMUSG00000091821	Srsx	serine_rich_secreted_X_linked	X:123221399-123222481	0	0	0	0	0	0	0	0	0	0
ENSMUSG00000078648	Gm17546	predicted_gene_17546	15:95824459-95830072	0	0	0	0	0	0	0	0	0	0
ENSMUSG00000031429	Psmd10	proteasome_prosome_macropain_26S_subunit_non_ATPase_10	X:140948429-140956728	15.5993	17.0715	15.7353	17.0644	16.8522	360	407	292	357	367
ENSMUSG00000046932	Vmn1r193	vomeronasal_1_receptor_193	13:22218861-22219820	0	0	0	0	0	0	0	0	0	0
ENSMUSG00000046934	Csl	citrate_synthase_like	10:99757705-99759658	0.713309	0.254412	0.280133	0.579806	0.517192	19	7	6	14	13
ENSMUSG00000102526	Gm37785	predicted_gene_37785	1:185329451-185331858	0.0609287	0.0589719	0.113659	0.134436	0.193692	2	2	3	4	6
ENSMUSG00000026548	Slamf9	SLAM_family_member_9	1:172475358-172478575	0.111741	0.108153	0	0	0	2	2	0	0	0
ENSMUSG00000026542	Apcs	serum_amyloid_P_component	1:172893961-172895041	0	0	0	0	0	0	0	0	0	0
ENSMUSG00000026547	Tagln2	transgelin_2	1:172500047-172507380	101.701	137.078	172.582	121.414	116.559	4159	5791	5675	4501	4498
ENSMUSG00000026546	Cfap45	cilia_and_flagella_associated_protein_45	1:172520801-172545870	0	0	0	0.0242706	0.0116621	0	0	0	2	1
ENSMUSG00000026544	Dusp23	dual_specificity_phosphatase_23	1:172630764-172632962	2.28925	2.26635	0.841127	1.77917	1.43352	44	45	13	31	26
ENSMUSG00000059395	Nkapl	NFKB_activating_protein_like	13:21467047-21468509	0	0	0	0	0	0	0	0	0	0
ENSMUSG00000059397	Olfr54	olfactory_receptor_54	11:51027004-51027945	0	0	0	0	0	0	0	0	0	0
ENSMUSG00000107334	Gm7538	predicted_gene_7538	5:119194484-119200018	0	0	0	0	0	0	0	0	0	0
ENSMUSG00000090779	Gm17110	predicted_gene_17110	14:34501715-34502684	0	0	0	0.110053	0.105815	0	0	0	1	1
ENSMUSG00000107335	Gm43372	predicted_gene_43372	5:135007093-135010108	0.048646	0.188358	0.0907459	0.107334	0	2	8	3	4	0
ENSMUSG00000000326	Comt	catechol_O_methyltransferase	16:18406886-18426852	16.6148	18.4528	16.9713	14.8624	16.4019	862	989	708	699	803
ENSMUSG00000054083	Capn12	calpain_12	7:28881656-28893585	0.570679	0.878876	0.516184	0.629526	0.90716	22	35	16	22	33
ENSMUSG00000095809	Olfr1290	olfactory_receptor_1290	2:111489218-111490156	0	0	0	0	0	0	0	0	0	0
ENSMUSG00000101397	Mug-ps1	murinoglobulin_pseudogene_1	6:122176015-122248563	0	0	0	0	0	0	0	0	0	0
ENSMUSG00000003617	Cp	ceruloplasmin	3:19957054-20009145	7.75511	4.79084	0.630482	6.47838	3.37239	1545	986	101	1170	634
ENSMUSG00000095802	Gm7415	predicted_pseudogene_7415	X:29128146-29149186	0	0	0	0	0	0	0	0	0	0
ENSMUSG00000095804	Olfr824	olfactory_receptor_824	10:130126108-130127055	0	0	0	0	0	0	0	0	0	0
ENSMUSG00000095806	Gm5728	predicted_gene_5728	7:20374493-20375410	0	0	0	0	0	0	0	0	0	0
ENSMUSG00000095807	Gm21405	predicted_gene_21405	Y:58573017-58599050	0	0	0	0	0	0	0	0	0	0
ENSMUSG00000007107	Atp1a4	ATPase_Na+_K+_transporting_alpha_4_polypeptide	1:172223513-172258414	0	0.0193351	0.0496625	0.0660723	0	0	1	2	3	0
ENSMUSG00000098326	Dlx6os1	distal_less_homeobox_6_opposite_strand_1	6:6871488-6871633	0	0	0	0	0	0	0	0	0	0
ENSMUSG00000098322	5830468F06Rik	RIKEN_cDNA_5830468F06_gene	8:15015092-15018907	0	0	0	0	0	0	0	0	0	0
ENSMUSG00000098320	Vis1	viral_integration_site_1	2:45280724-45280924	0	0	0	0	0	0	0	0	0	0
ENSMUSG00000084274	Gm12504	predicted_pseudogene_12504	4:44121893-44124123	0.0289153	0.0280005	0.0359598	0.0318838	0	1	1	1	1	0
ENSMUSG00000084273	Gm12628	predicted_gene_12628	11:60571623-60572210	0	0.185961	0	0	0	0	1	0	0	0
ENSMUSG00000046402	Rbp1	retinol_binding_protein_1_cellular	9:98422961-98446575	0	0.0267863	0	0.0305012	0	0	1	0	1	0
ENSMUSG00000096140	Ankrd66	ankyrin_repeat_domain_66	17:43534174-43543639	0.111065	0.107498	0.207184	0.0612333	0.0588753	2	2	3	1	1
ENSMUSG00000002059	Rab34	RAB34_member_RAS_oncogene_family	11:78188430-78192193	0.0149163	0.0144443	0.0185502	0.0329118	0	1	1	1	2	0
ENSMUSG00000002058	Unc119	unc_119_homolog_C._elegans_	11:78343482-78349164	7.55442	7.16952	3.77779	7.65569	6.40201	664	651	267	610	531
ENSMUSG00000002057	Foxn1	forkhead_box_N1	11:78357577-78386558	0.0912983	0.0883879	0.0283852	0.100722	0.145118	4	4	1	4	6
ENSMUSG00000096144	B020004C17Rik	RIKEN_cDNA_B020004C17_gene	14:57015134-57018982	0	0	0	0	0	0	0	0	0	0
ENSMUSG00000002055	Spag5	sperm_associated_antigen_5	11:78301529-78322457	27.306	21.7982	23.8587	27.5944	26.0174	3063	2526	2152	2806	2754
ENSMUSG00000002052	Supt6	suppressor_of_Ty_6	11:78206746-78245987	17.6308	16.7526	19.2864	17.2606	18.8408	1902	1867	1673	1688	1918
ENSMUSG00000083729	Sh3d2c-ps1	SH3_domain_protein_2C_pseudogene_1	2:23680218-23681121	0	0	0	0	0	0	0	0	0	0
ENSMUSG00000002550	Uck1	uridine_cytidine_kinase_1	2:32255002-32260159	5.71996	6.31433	7.48044	5.69508	7.48573	349	398	367	315	431
ENSMUSG00000083722	Adgrd2-ps	adhesion_G_protein_coupled_receptor_D2_pseudogene	2:38671158-38687651	0.0826727	0.053345	0	0.0303866	0.0292165	3	2	0	1	1
ENSMUSG00000046062	Ppp1r15b	protein_phosphatase_1_regulatory_inhibitor_subunit_15b	1:133131143-133139783	36.3286	45.1823	44.9278	39.4574	37.9807	3051	3920	3034	3004	3010
ENSMUSG00000097386	9130213A22Rik	RIKEN_cDNA_9130213A22_gene	11:69120054-69122589	1.11364	1.1229	1.50036	0.818976	1.03261	24	25	26	16	21
ENSMUSG00000016356	Col20a1	collagen_type_XX_alpha_1	2:180986535-181017540	0.459018	0.460196	1.06014	0.470172	0.903358	28	29	52	26	52
ENSMUSG00000064302	Clasp1	CLIP_associating_protein_1	1:118389058-118612678	2.00654	2.11718	1.73443	2.01239	1.81766	1233	1344	857	1121	1054
ENSMUSG00000064307	Lrrc51	leucine_rich_repeat_containing_51	7:101912984-101933895	2.24916	1.86617	1.91383	2.53706	1.84585	133	114	91	136	103
ENSMUSG00000064308	2410137M14Rik	RIKEN_cDNA_2410137M14_gene	17:36977701-36981237	0.224681	0	0	0.0619366	0	4	0	0	1	0
ENSMUSG00000083178	Gm12187	predicted_gene_12187	11:49069696-49071070	0	0	0	0	0	0	0	0	0	0
ENSMUSG00000094678	Olfr857	olfactory_receptor_857	9:19712829-19713758	0	0	0	0	0	0	0	0	0	0
ENSMUSG00000101858	Gm28144	predicted_gene_28144	Y:8570058-8570756	0	0	0	0	0	0	0	0	0	0
ENSMUSG00000078139	AK157302	cDNA_sequence_AK157302	13:21495223-21497146	15.5184	16.8673	16.7861	15.4783	19.3947	407	457	354	368	480
ENSMUSG00000107670	Olfr809	olfactory_receptor_809	10:129775871-129776857	0	0	0	0	0	0	0	0	0	0
ENSMUSG00000107677	Olfr316	olfactory_receptor_316	11:58757604-58758614	0	0	0	0	0	0	0	0	0	0
ENSMUSG00000107676	RP23-82I13.10	-	6:88919708-88922637	0	0	0	0	0	0	0	0	0	0
ENSMUSG00000107675	RP24-272N4.2	-	6:138443973-138461615	0	0	0	0	0	0	0	0	0	0
ENSMUSG00000078131	Krtap1-3	keratin_associated_protein_1_3	11:99590461-99591339	0	0	0	0	0	0	0	0	0	0
ENSMUSG00000078130	Gm11555	predicted_gene_11555	11:99649599-99650236	0	0	0	0	0	0	0	0	0	0
ENSMUSG00000107679	RP24-446A8.2	-	6:139555559-139557611	0	0	0	0	0	0	0	0	0	0
ENSMUSG00000078132	Gm11939	predicted_gene_11939	11:99559167-99559466	0	0	0	0	0	0	0	0	0	0
ENSMUSG00000095373	Olfr705	olfactory_receptor_705	7:106873293-106874243	0	0	0	0	0	0	0	0	0	0
ENSMUSG00000095370	Trav6n-7	T_cell_receptor_alpha_variable_6N_7	14:53318798-53319284	0	0	0	0	0	0	0	0	0	0
ENSMUSG00000095371	Gm9611	predicted_gene_9611	14:42291907-42297358	0	0	0	0	0.0949144	0	0	0	0	2
ENSMUSG00000082892	Olfr1027-ps1	olfactory_receptor_1027_pseudogene_1	2:85932145-85933486	0	0	0	0	0	0	0	0	0	0
ENSMUSG00000014195	Dnajc7	DnaJ_Hsp40_homolog_subfamily_C_member_7	11:100582818-100620168	22.5112	22.4648	23.1044	23.3638	25.0592	1843	1900	1521	1734	1936
ENSMUSG00000099496	Gm28365	predicted_gene_28365	Y:87054717-87057954	0	0	0	0	0	0	0	0	0	0
ENSMUSG00000099495	Gm20800	predicted_gene_20800	Y:73239212-73239904	0	0	0	0	0	0	0	0	0	0
ENSMUSG00000099494	Gm28197	predicted_gene_28197	Y:52497006-52500244	0	0	0	0	0	0	0	0	0	0
ENSMUSG00000099493	Gm21753	predicted_gene_21753	Y:32124404-32125099	0	0	0	0	0	0	0	0	0	0
ENSMUSG00000099491	4930533D04Rik	RIKEN_cDNA_4930533D04_gene	9:102692885-102693834	0	0	0	0	0.0986984	0	0	0	0	1
ENSMUSG00000014198	Zfp385c	zinc_finger_protein_385C	11:100627543-100692455	0.0964732	0.0186842	0	0.0638479	0.0204562	5	1	0	3	1
ENSMUSG00000099499	Gm28787	predicted_gene_28787	Y:75282305-75283000	0	0	0	0	0	0	0	0	0	0
ENSMUSG00000099498	Gm29283	predicted_gene_29283	1:13068838-13078662	0	0	0	0	0	0	0	0	0	0
ENSMUSG00000098552	Gm27217	predicted_gene_27217	17:52592981-52602660	0	0	0	0	0	0	0	0	0	0
ENSMUSG00000001508	Sgca	sarcoglycan_alpha_dystrophin_associated_glycoprotein_	11:94962791-94976327	0.305197	0.241726	0.069009	0.306059	0.0882164	11	9	2	10	3
ENSMUSG00000001504	Irx2	Iroquois_related_homeobox_2_Drosophila_	13:72628820-72634198	2.44292	3.03639	3.41561	2.29618	3.04835	169	217	190	144	199
ENSMUSG00000001506	Col1a1	collagen_type_I_alpha_1	11:94936224-94953042	137.642	139.075	122.652	134.143	114.772	13010	13580	9322	11494	10237
ENSMUSG00000001507	Itga3	integrin_alpha_3	11:95044474-95076801	3.34788	2.9777	1.18958	3.65713	2.40743	308	283	88	305	209
ENSMUSG00000092066	1700121N20Rik	RIKEN_cDNA_1700121N20_gene	12:106442653-106447666	0	0	0.177663	0.0787626	0	0	0	2	1	0
ENSMUSG00000019261	Map1s	microtubule_associated_protein_1S	8:70905974-70917526	9.50919	10.4423	10.8219	10.6629	10.5286	424	481	388	431	443
ENSMUSG00000092060	Bend4	BEN_domain_containing_4	5:67392147-67428310	0.003051	0	0.00379429	0	0.0226328	1	0	1	0	7
ENSMUSG00000096777	Gm21723	predicted_gene_21723	Y:32159839-32160366	0	0	0	0	0	0	0	0	0	0
ENSMUSG00000096776	Vmn1r186	vomeronasal_1_receptor_Vmn1r186	GL456219.1:94186-95088	0	0	0	0	0	0	0	0	0	0
ENSMUSG00000096775	Gm5796	predicted_gene_5796	14:4023941-4041370	0	0	0	0	0	0	0	0	0	0
ENSMUSG00000086472	Gm16172	predicted_gene_16172	17:45663519-45666209	1.82858	0.832973	1.87276	1.89854	1.70988	17	8	14	16	15
ENSMUSG00000096773	Olfr675	olfactory_receptor_675	7:105024025-105024966	0	0	0	0	0	0	0	0	0	0
ENSMUSG00000096770	Amy2a4	amylase_2a4	3:113279843-113291449	0	0	0	0	0	0	0	0	0	0
ENSMUSG00000017550	Atad5	ATPase_family_AAA_domain_containing_5	11:80089400-80135794	6.27851	6.33752	4.36079	6.08959	5.20557	795	829	444	699	622
ENSMUSG00000101537	Gm29571	predicted_gene_29571	10:25536386-25673343	0	0	0	0	0	0	0	0	0	0
ENSMUSG00000101534	Gm29306	predicted_gene_29306	Y:55072993-55073607	0	0	0	0	0	0	0	0	0	0
ENSMUSG00000101532	Zbed4-ps1	zinc_finger_BED_type_containing_4_pseudogene_1	7:13639107-13642572	0	0	0	0	0	0	0	0	0	0
ENSMUSG00000101533	Gm29393	predicted_gene_29393	Y:88994450-88997689	0	0	0	0	0	0	0	0	0	0
ENSMUSG00000101530	Gm29259	predicted_gene_29259	Y:64560834-64561527	0	0	0	0	0	0	0	0	0	0
ENSMUSG00000101531	Gm29672	predicted_gene_29672	Y:59489253-59492035	0	0	0	0	0	0	0	0	0	0
ENSMUSG00000101538	Gm29029	predicted_gene_29029	Y:36839776-36840471	0	0	0	0	0	0	0	0	0	0
ENSMUSG00000101539	Gm28252	predicted_gene_28252	Y:64634929-64638168	0	0	0	0	0	0	0	0	0	0
ENSMUSG00000029007	Agtrap	angiotensin_II_type_I_receptor_associated_protein	4:148077061-148088031	11.848	10.7195	10.0463	10.8419	12.2879	704	658	480	584	689
ENSMUSG00000030768	Disp1	dispatched_homolog_1_Drosophila_	1:183086266-183221522	9.59614	8.89674	8.12407	11.5456	9.6765	805	771	548	878	766
ENSMUSG00000029005	Draxin	dorsal_inhibitory_axon_guidance_protein	4:148098437-148130698	1.17094	1.22906	1.0176	1.07381	1.16611	83	90	58	69	78
ENSMUSG00000022052	Ppp2r2a	protein_phosphatase_2_regulatory_subunit_B_alpha	14:67014057-67072471	6.25266	7.75929	8.27335	7.05782	7.3002	344	441	366	352	379
ENSMUSG00000022055	Nefl	neurofilament_light_polypeptide	14:68083863-68089095	0	0	0	0	0	0	0	0	0	0
ENSMUSG00000010021	Kif19a	kinesin_family_member_19A	11:114765388-114790739	0	0	0.0162215	0.0143829	0	0	0	1	1	0
ENSMUSG00000010025	Aldh3a2	aldehyde_dehydrogenase_family_3_subfamily_A2	11:61223417-61267464	18.7404	18.2567	18.8211	18.3411	18.0121	1720	1731	1389	1526	1560
ENSMUSG00000022057	Adamdec1	ADAM_like_decysin_1	14:68563388-68582086	0	0	0	0.0667465	0	0	0	0	2	0
ENSMUSG00000097233	Gm17552	predicted_gene_17552	19:4169566-4174284	1.6462	1.11729	0.917734	1.56547	1.34346	87	61	39	75	67
ENSMUSG00000101288	Gm28342	predicted_gene_28342	1:89302719-89358144	0	0	0	0	0	0	0	0	0	0
ENSMUSG00000101289	Gm3454	predicted_gene_3454	15:75311377-75314964	0	0	0	0	0	0	0	0	0	0
ENSMUSG00000038518	Jarid2	jumonji_AT_rich_interactive_domain_2	13:44729474-44921643	0.360578	0.353297	0.371864	0.446268	0.37279	82	83	68	92	80
ENSMUSG00000021506	Pitx1	paired_like_homeodomain_transcription_factor_1	13:55825051-55836192	0.0237022	0	0.0294766	0.0784328	0.0502326	1	0	1	3	2
ENSMUSG00000101280	Gm8600	predicted_gene_8600	7:21670547-21676420	0	0	0	0	0	0	0	0	0	0
ENSMUSG00000097235	Gm17250	predicted_gene_17250	2:71748075-71750162	0	0	0	0	0	0	0	0	0	0
ENSMUSG00000101282	Gm28152	predicted_gene_28152	Y:85665589-85668826	0	0	0	0	0	0	0	0	0	0
ENSMUSG00000101283	Gm29314	predicted_gene_29314	Y:77178372-77178986	0	0	0	0	0	0	0	0	0	0
ENSMUSG00000101284	Gm28811	predicted_gene_28811	Y:36676980-36678002	0	0	0	0	0	0	0	0	0	0
ENSMUSG00000101285	Gm28600	predicted_gene_28600	Y:62128751-62131989	0	0	0	0	0	0	0	0	0	0
ENSMUSG00000101286	Gm21317	predicted_gene_21317	Y:82225227-82251419	0	0	0	0	0	0	0	0	0	0
ENSMUSG00000101287	Gm28166	predicted_gene_28166	9:100450322-100451912	0	0	0	0	0	0	0	0	0	0
ENSMUSG00000079773	AC087559.2	-	GL456350.1:173252-174286	0	0	0	0	0	0	0	0	0	0
ENSMUSG00000079774	Fam205a2	family_with_sequence_similarity_205_member_A2	GL456350.1:144079-149877	0	0	0	0	0	0	0	0	0	0
ENSMUSG00000097237	Gm26519	predicted_gene_26519	5:105401245-105406970	0	0	0	0	0	0	0	0	0	0
ENSMUSG00000009739	Pou6f1	POU_domain_class_6_transcription_factor_1	15:100575318-100599984	0.887298	1.00583	0.464621	0.785609	0.958839	152	178	64	122	155
ENSMUSG00000065952	C330021F23Rik	RIKEN_cDNA_C330021F23_gene	8:3567990-3584939	34.0077	27.8105	34.8212	28.0306	34.0862	2049	1731	1687	1531	1938
ENSMUSG00000065954	Tacc1	transforming_acidic_coiled_coil_containing_protein_1	8:25154552-25201449	5.8154	8.40705	6.74612	6.03647	5.99092	610	911	569	574	593
ENSMUSG00000065956	Gm14850	predicted_gene_14850	8:21565386-21566349	0	0	0	0	0	0	0	0	0	0
ENSMUSG00000108152	RP24-467O4.4	-	6:86873786-86875476	0.0433816	0	0	0	0	1	0	0	0	0
ENSMUSG00000108151	RP23-191I2.3	-	6:99967516-99991215	0	0	0	0	0	0	0	0	0	0
ENSMUSG00000108150	RP23-115M13.4	-	6:42443790-42443931	0	0	0	0	0	0	0	0	0	0
ENSMUSG00000097428	AW047730	expressed_sequence_AW047730	3:88200623-88203481	0	0.0199375	0.0256048	0	0.130904	0	1	1	0	6
ENSMUSG00000097429	Gm26520	predicted_gene_26520	12:3343816-3357153	0.0515518	0.149713	0.128222	0	0	1	3	2	0	0
ENSMUSG00000108155	RP23-480I16.2	-	2:38025795-38031427	0.0130229	0.0126109	0	0	0	1	1	0	0	0
ENSMUSG00000108154	RP23-392K24.8	-	6:113718584-113719278	0.633308	0.306535	0.131266	0.582173	0.894903	6	3	1	5	8
ENSMUSG00000097424	1700030M09Rik	RIKEN_cDNA_1700030M09_gene	8:121544382-121548342	0	0	0	0	0	0	0	0	0	0
ENSMUSG00000097425	Vmn1r181	vomeronasal_1_receptor_181	7:23984065-23985048	0	0	0	0	0	0	0	0	0	0
ENSMUSG00000097427	Gm6763	predicted_gene_6763	10:104151497-104153965	0	0	0	0	0	0	0	0	0	0
ENSMUSG00000097420	Gm17575	predicted_gene_17575	3:96375646-96388864	0	0	0	0	0	0	0	0	0	0
ENSMUSG00000097421	D630011A20Rik	RIKEN_cDNA_D630011A20_gene	8:12554270-12573320	0	0	0	0	0	0	0	0	0	0
ENSMUSG00000097422	Gm26521	predicted_gene_26521	9:20607766-20612485	0.198713	0.0320709	0.288311	0.0365188	0.0701895	6	1	7	1	2
ENSMUSG00000097423	Gm26522	predicted_gene_26522	7:88278787-88283529	0	0	0	0	0	0	0	0	0	0
ENSMUSG00000054966	Lmntd1	lamin_tail_domain_containing_1	6:145365134-145614319	0	0	0	0	0	0	0	0	0	0
ENSMUSG00000054967	Zfp647	zinc_finger_protein_647	15:76910851-76918010	0	0	0	0	0	0	0	0	0	0
ENSMUSG00000041308	Sntb2	syntrophin_basic_2	8:106935750-107014192	14.9606	19.3787	16.9553	16.7411	15.9594	902	1207	822	915	908
ENSMUSG00000041309	Nkx6-2	NK6_homeobox_2	7:139579376-139582797	0	0	0	0	0	0	0	0	0	0
ENSMUSG00000041303	Gtf3c3	general_transcription_factor_IIIC_polypeptide_3	1:54396004-54438971	9.21249	10.5906	9.32467	9.29182	10.0078	677	804	551	619	694
ENSMUSG00000041301	Cftr	cystic_fibrosis_transmembrane_conductance_regulator	6:18170687-18322768	0	0	0	0	0	0	0	0	0	0
ENSMUSG00000000365	Rnf17	ring_finger_protein_17	14:56402697-56525032	0	0	0.0177214	0.0157127	0	0	0	1	1	0
ENSMUSG00000022015	Tnfsf11	tumor_necrosis_factor_ligand_superfamily_member_11	14:78277445-78308043	0	0	0	0	0	0	0	0	0	0
ENSMUSG00000022014	Epsti1	epithelial_stromal_interaction_1_breast_	14:77904239-78002656	0.655238	1.07552	0.885762	0.817095	1.47933	23	39	25	26	49
ENSMUSG00000083566	Gm14711	predicted_gene_14711	X:76227109-76228230	0	0	0	0	0	0	0	0	0	0
ENSMUSG00000022016	Akap11	A_kinase_PRKA_anchor_protein_11	14:78492246-78536860	12.2878	13.8326	13.4758	13.656	13.1106	1608	1870	1418	1620	1619
ENSMUSG00000022010	Tsc22d1	TSC22_domain_family_member_1	14:76414961-76507765	2.71116	2.40628	1.86976	2.34209	2.82828	770	706	427	603	758
ENSMUSG00000022013	Dnajc15	DnaJ_Hsp40_homolog_subfamily_C_member_15	14:77826217-77874917	49.9254	52.9305	49.9809	54.1994	52.0669	441	483	355	434	434
ENSMUSG00000022012	Enox1	ecto_NOX_disulfide_thiol_exchanger_1	14:77156763-77721760	0	0.0406307	0	0	0	0	2	0	0	0
ENSMUSG00000022019	Tdrd3	tudor_domain_containing_3	14:87416639-87545373	5.70539	7.01398	6.04529	6.26853	5.45356	500	635	426	498	451
ENSMUSG00000022018	Rgcc	regulator_of_cell_cycle	14:79288756-79301645	2.47732	1.85649	2.18644	1.85121	2.54053	31	24	22	21	30
ENSMUSG00000055610	Olfr307	olfactory_receptor_307	7:86335406-86336417	0	0	0	0	0	0	0	0	0	0
ENSMUSG00000055612	Cdca7	cell_division_cycle_associated_7	2:72476159-72486893	11.8462	9.19306	11.0855	11.5055	11.5295	711	570	535	626	653
ENSMUSG00000020528	Prpsap2	phosphoribosyl_pyrophosphate_synthetase_associated_protein_2	11:61729650-61762088	13.8734	9.63845	12.765	13.6662	14.0508	542	389	401	484	518
ENSMUSG00000020527	Myo19	myosin_XIX	11:84880148-84911226	4.57249	5.98224	6.55725	5.14644	5.4815	640	865	738	653	724
ENSMUSG00000020526	Znhit3	zinc_finger_HIT_type_3	11:84910950-84916366	4.92257	5.38272	6.94378	5.48044	5.86858	216	244	245	218	243
ENSMUSG00000020525	Ppm1d	protein_phosphatase_1D_magnesium_dependent_delta_isoform	11:85311244-85347066	7.9296	6.64669	5.89488	8.23416	6.47838	358	310	214	337	276
ENSMUSG00000020524	Gria1	glutamate_receptor_ionotropic_AMPA1_alpha_1_	11:57011387-57330244	0	0	0	0	0	0	0	0	0	0
ENSMUSG00000020523	Fam114a2	family_with_sequence_similarity_114_member_A2	11:57482993-57518617	21.8557	20.9135	24.1951	17.7263	22.8001	1220	1206	1086	897	1201
ENSMUSG00000020522	Mfap3	microfibrillar_associated_protein_3	11:57518664-57533815	4.8934	5.43438	6.22216	5.49641	6.2111	713	818	729	726	854
ENSMUSG00000020521	Rnft1	ring_finger_protein_transmembrane_1	11:86484657-86499025	14.4526	16.9603	15.2638	15.485	16.4466	975	1182	828	947	1047
ENSMUSG00000020520	Galnt10	UDP_N_acetyl_alpha_D_galactosamine_polypeptide_N_acetylgalactosaminyltransferase_10	11:57645442-57787514	6.41624	6.412	5.23832	6.6705	5.96781	556	574	365	524	488
ENSMUSG00000094810	Olfr907	olfactory_receptor_907	9:38498671-38499603	0	0	0	0	0	0	0	0	0	0
ENSMUSG00000091867	Cyp2a22	cytochrome_P450_family_2_subfamily_a_polypeptide_22	7:26931631-26939384	0	0	0	0	0	0	0	0	0	0
ENSMUSG00000091864	Gm17102	predicted_gene_17102	7:41393698-41397447	0.0809693	0.313553	0.100695	0.0892816	0.600644	1	4	1	1	7
ENSMUSG00000094813	Gm20777	predicted_gene_20777	Y:10750004-10752450	0	0	0	0	0	0	0	0	0	0
ENSMUSG00000094814	Gm21973	predicted_gene_21973	15:10325380-10373749	0	0	0	0	0	0	0	0	0	0
ENSMUSG00000091863	Cldn34a	claudin_34A	X:152563334-152563969	0	0	0	0	0	0	0	0	0	0
ENSMUSG00000094817	Cphx3	cytoplasmic_polyadenylated_homeobox_3	14:26082297-26235744	0	0	0	0	0	0	0	0	0	0
ENSMUSG00000094818	Gm15308	predicted_gene_15308	8:21529032-21530012	0	0	0	0	0	0	0	0	0	0
ENSMUSG00000094819	Olfr53	olfactory_receptor_53	7:140646452-140652919	0	0	0	0	0	0	0	0	0	0
ENSMUSG00000028759	Hp1bp3	heterochromatin_protein_1_binding_protein_3	4:138216296-138244683	12.2916	11.7822	12.5397	11.7622	12.8403	2460	2436	2018	2134	2425
ENSMUSG00000052062	Pard3b	par_3_family_cell_polarity_regulator_beta	1:61638824-62642284	1.60801	2.22228	1.34139	1.99759	1.57819	325	464	218	366	301
ENSMUSG00000013643	Lypd8	LY6_PLAUR_domain_containing_8	11:58379043-58390728	0	0	0	0	0	0	0	0	0	0
ENSMUSG00000013646	Sh3bp5l	SH3_binding_domain_protein_5_like	11:58330724-58347728	4.42057	6.42484	5.81443	3.88567	3.84753	694	1042	734	553	570
ENSMUSG00000076505	Igkv1-131	immunoglobulin_kappa_variable_1_131	6:67766036-67766772	0	0	0	0	0	0	0	0	0	0
ENSMUSG00000057612	Vmn1r37	vomeronasal_1_receptor_37	6:66731392-66732300	0	0	0	0	0	0	0	0	0	0
ENSMUSG00000025584	Pde8a	phosphodiesterase_8A	7:81213596-81334533	0.255189	0.214085	0.296201	0.225204	0.342551	15	13	14	12	19
ENSMUSG00000057615	Ldoc1	leucine_zipper_down_regulated_in_cancer_1	X:61709497-61710955	0	0	0	0	0	0	0	0	0	0
ENSMUSG00000057614	Gnai1	guanine_nucleotide_binding_protein_G_protein_alpha_inhibiting_1	5:18265135-18360355	0.0467995	0.0906152	0.261904	0.10326	0.148775	2	4	9	4	6
ENSMUSG00000028718	Stil	Scl_Tal1_interrupting_locus	4:115000159-115043196	9.69522	10.6561	9.47166	11.1657	9.17255	886	1006	696	925	791
ENSMUSG00000028719	Cmpk1	cytidine_monophosphate_UMP_CMP_kinase_1	4:114959336-114987241	39.519	38.8631	50.3558	36.7628	43.2722	2074	2107	2125	1749	2143
ENSMUSG00000076500	Gm20730	predicted_gene_20730	6:43081518-43082097	0	0	0	0	0	0	0	0	0	0
ENSMUSG00000028710	Atpaf1	ATP_synthase_mitochondrial_F1_complex_assembly_factor_1	4:115784812-115818828	1.70704	1.757	1.59893	2.03801	1.96927	158	168	119	171	172
ENSMUSG00000025582	Nptx1	neuronal_pentraxin_1	11:119538719-119547753	0	0	0	0	0	0	0	0	0	0
ENSMUSG00000028712	Cyp4a31	cytochrome_P450_family_4_subfamily_a_polypeptide_31	4:115563649-115579015	0	0	0.0205658	0	0	0	0	1	0	0
ENSMUSG00000028713	Cyp4b1	cytochrome_P450_family_4_subfamily_b_polypeptide_1	4:115624725-115647723	17.1021	23.2795	20.6719	21.513	21.898	677	952	658	772	818
ENSMUSG00000028715	Cyp4a14	cytochrome_P450_family_4_subfamily_a_polypeptide_14	4:115486200-115496142	0	0	0	0	0	0	0	0	0	0
ENSMUSG00000028716	Pdzk1ip1	PDZK1_interacting_protein_1	4:115088708-115093899	0.0182347	0.0352981	0	0.0603404	0.115936	1	2	0	3	6
ENSMUSG00000028751	Pla2g2e	phospholipase_A2_group_IIE	4:138877942-138882817	26.8421	20.1181	21.6334	22.9981	19.7458	412	319	267	320	286
ENSMUSG00000102168	Gm36943	predicted_gene_36943	1:61545882-61546163	0	0	0	0	0	0	0	0	0	0
ENSMUSG00000102169	Gm9113	predicted_pseudogene_9113	3:93873369-93874386	0	0	0	0.158998	0.0763991	0	0	0	2	1
ENSMUSG00000102160	Gm36944	predicted_gene_36944	1:110964679-110967437	0	0	0	0	0	0	0	0	0	0
ENSMUSG00000102163	Gm36945	predicted_gene_36945	1:164705419-164712541	0	0	0	0	0	0	0	0	0	0
ENSMUSG00000102164	Gm36946	predicted_gene_36946	14:89351025-89351459	0	0	0	0	0	0	0	0	0	0
ENSMUSG00000102166	Gm36947	predicted_gene_36947	1:13846871-13849119	0	0	0	0	0	0	0	0	0	0
ENSMUSG00000052395	Rft1	RFT1_homolog_S._cerevisiae_	14:30654360-30691317	4.91411	3.8573	4.16765	4.5355	4.83453	349	283	238	292	324
ENSMUSG00000039174	1700003H04Rik	RIKEN_cDNA_1700003H04_gene	3:124556352-124581101	0	0	0	0	0	0	0	0	0	0
ENSMUSG00000052396	Mogat2	monoacylglycerol_O_acyltransferase_2	7:99219084-99238619	5.47853	4.3588	3.63996	4.05656	3.53909	146	120	78	98	89
ENSMUSG00000052392	Acot4	acyl_CoA_thioesterase_4	12:84038379-84044723	0	0	0	0	0	0	0	0	0	0
ENSMUSG00000075359	Gm20775	predicted_gene_20775	Y:10641257-10643107	12.8013	11.0489	10.0549	11.3233	11.5498	323	288	204	259	275
ENSMUSG00000039178	Tbc1d19	TBC1_domain_family_member_19	5:53809606-53903965	8.87786	9.6511	8.98744	9.40103	8.76196	699	785	569	671	651
ENSMUSG00000039179	Tekt5	tektin_5	16:10357948-10395490	0.0860339	0.0555138	0	0.189828	0	3	2	0	6	0
ENSMUSG00000067627	Gm10217	predicted_gene_10217	8:9864251-9870315	0	0	0	0	0	0	0	0	0	0
ENSMUSG00000067629	Syngap1	synaptic_Ras_GTPase_activating_protein_1_homolog_rat_	17:26941253-26972434	2.00773	2.04388	1.06878	1.5773	1.31897	271	285	116	193	168
ENSMUSG00000025090	Ccdc172	coiled_coil_domain_containing_172	19:58512002-58553085	0	0	0	0	0	0	0	0	0	0
ENSMUSG00000025091	Pnliprp2	pancreatic_lipase_related_protein_2	19:58759723-58777533	0.0936289	0	0.0582195	0	0	2	0	1	0	0
ENSMUSG00000025092	Hspa12a	heat_shock_protein_12A	19:58795751-58860984	0.499048	0.383984	0.206871	0.338769	0.42037	39	31	13	24	31
ENSMUSG00000050677	Ccdc96	coiled_coil_domain_containing_96	5:36484588-36488172	0.900373	0.732905	0.636217	0.767493	1.21436	44	37	25	34	56
ENSMUSG00000021737	Psmd6	proteasome_prosome_macropain_26S_subunit_non_ATPase_6	14:14112184-14120984	33.798	38.5564	47.5269	37.0357	39.3812	1507	1776	1704	1497	1657
ENSMUSG00000021731	Mrps30	mitochondrial_ribosomal_protein_S30	13:118380110-118387252	40.4632	37.516	45.0426	34.9655	44.3952	877	840	785	687	908
ENSMUSG00000021730	Hcn1	hyperpolarization_activated_cyclic_nucleotide_gated_K+_1	13:117602480-117976802	0.0416217	0	0	0	0	2	0	0	0	0
ENSMUSG00000021733	Slc4a7	solute_carrier_family_4_sodium_bicarbonate_cotransporter_member_7	14:14703025-14799943	9.44176	11.3308	9.56901	8.89304	9.45847	951	1179	775	812	899
ENSMUSG00000021732	Fgf10	fibroblast_growth_factor_10	13:118669791-118792115	0	0	0	0	0	0	0	0	0	0
ENSMUSG00000021738	Atxn7	ataxin_7	14:14012491-14107296	4.75708	8.98156	6.72886	6.3586	5.65426	444	866	505	538	498
ENSMUSG00000070311	Olfr894	olfactory_receptor_894	9:38218818-38219766	0	0	0	0	0	0	0	0	0	0
ENSMUSG00000035873	Pawr	PRKC_apoptosis_WT1_regulator	10:108332189-108414391	0	0	0	0	0	0	0	0	0	0
ENSMUSG00000090191	9230105E05Rik	RIKEN_cDNA_9230105E05_gene	10:120389523-120392793	0	0	0	0.0359507	0.0345664	0	0	0	1	1
ENSMUSG00000106269	4930580E04Rik	RIKEN_cDNA_4930580E04_gene	5:23387109-23388601	0.318949	0.514559	0.396652	0.351811	0.450637	3	5	3	3	4
ENSMUSG00000035877	Zhx3	zinc_fingers_and_homeoboxes_3	2:160748708-160872998	1.25597	1.52387	1.28107	1.36283	0.932045	367	460	301	361	257
ENSMUSG00000020033	4930463O16Rik	RIKEN_cDNA_4930463O16_gene	10:84488293-84497435	0	0	0	0	0	0	0	0	0	0
ENSMUSG00000035875	AI182371	expressed_sequence_AI182371	2:35084046-35101543	0.448503	0.271338	0.174302	0.247367	0.297068	16	10	5	8	10
ENSMUSG00000106263	Gm33050	predicted_gene_33050	5:96456389-96457743	0	0	0	0	0	0	0	0	0	0
ENSMUSG00000106262	Gm43375	predicted_gene_43375	3:95940086-95942565	1.41987	1.17398	0.84612	1.95786	1.1285	48	41	23	60	36
ENSMUSG00000106261	Gm34086	predicted_gene_34086	5:124032361-124076299	0.0987325	0.0956085	0.368358	0.108868	0.209246	1	1	3	1	2
ENSMUSG00000035878	Hykk	hydroxylysine_kinase_1	9:54917283-54949924	0.146351	0.122778	0.0909994	0.166819	0.108562	30	26	15	31	21
ENSMUSG00000106266	Gm43447	predicted_gene_43447	3:144320214-144321748	0	0	0	0	0	0	0	0	0	0
ENSMUSG00000009070	Rsph14	radial_spoke_head_homolog_14_Chlamydomonas_	10:74957477-75032586	0	0	0	0	0	0	0	0	0	0
ENSMUSG00000022580	Rhpn1	rhophilin_Rho_GTPase_binding_protein_1	15:75704280-75714410	0	0	0	0	0	0	0	0	0	0
ENSMUSG00000045178	4933411O13Rik	RIKEN_cDNA_4933411O13_gene	16:66892503-66910841	0	0	0	0	0	0	0	0	0	0
ENSMUSG00000022586	Ly6i	lymphocyte_antigen_6_complex_locus_I	15:74979534-74983430	0.0442183	0.128416	0.109982	0.19513	0.140593	1	3	2	4	3
ENSMUSG00000103448	Gm37133	predicted_gene_37133	1:10782456-10784377	0	0	0	0	0	0	0	0	0	0
ENSMUSG00000103449	Gm37134	predicted_gene_37134	1:186177338-186223789	0	0	0	0	0	0	0	0	0	0
ENSMUSG00000086725	A630052C17Rik	RIKEN_cDNA_A630052C17_gene	11:29170909-29173558	3.59638	3.51354	3.23019	3.82032	3.70529	108	109	78	104	105
ENSMUSG00000092019	Gm4027	predicted_gene_4027	12:87618869-87622955	0.0793062	0.115158	0.0493135	0.174984	0	2	3	1	4	0
ENSMUSG00000086727	4931428L18Rik	RIKEN_cDNA_4931428L18_gene	1:31135226-31222684	0	0	0	0	0	0	0	0	0	0
ENSMUSG00000052934	Fbxo31	F_box_protein_31	8:121549440-121578806	2.90337	2.66028	2.46687	2.82379	2.3604	262	248	179	231	201
ENSMUSG00000086722	Gm15499	predicted_gene_15499	6:145441756-145444028	0	0	0	0	0	0	0	0	0	0
ENSMUSG00000086729	Gm15589	predicted_gene_15589	5:24333923-24337216	0	0.26213	0.336642	0.298484	0.28699	0	1	1	1	1
ENSMUSG00000086728	Man2c1os	mannosidase_alpha_class_2C_member_1_opposite_strand	9:57099950-57131290	0.572597	0.620775	0.541198	0.530569	0.461155	25	28	19	21	19
ENSMUSG00000022837	Iqcb1	IQ_calmodulin_binding_motif_containing_1	16:36828385-36872721	3.19086	3.14666	2.49256	2.99191	2.75795	320	326	201	272	261
ENSMUSG00000022836	Mylk	myosin_light_polypeptide_kinase	16:34745210-35002420	6.18851	4.66309	2.77454	5.0083	4.51008	871	678	314	639	599
ENSMUSG00000076755	Gm16602	T_cell_receptor_gamma_variable_1	13:19339989-19340454	0	0	0	0	0	0	0	0	0	0
ENSMUSG00000076754	Trgv2	T_cell_receptor_gamma_variable_2	13:19336573-19337167	0	0	0	0	0	0	0	0	0	0
ENSMUSG00000022833	Ccdc14	coiled_coil_domain_containing_14	16:34690616-34725194	6.39465	6.41479	6.06442	7.62545	5.48935	358	371	273	387	290
ENSMUSG00000022832	Ropn1	ropporin_rhophilin_associated_protein_1	16:34649921-34678618	0	0	0	0	0	0	0	0	0	0
ENSMUSG00000022831	Hcls1	hematopoietic_cell_specific_Lyn_substrate_1	16:36934983-36963212	29.2547	22.6295	15.336	25.6145	25.8857	1115	891	470	885	931
ENSMUSG00000076750	Tcrg-V3	T_cell_receptor_gamma_variable_3	13:19242845-19243301	0	0	0	0	0	0	0	0	0	0
ENSMUSG00000076759	Trav2	T_cell_receptor_alpha_variable_2	14:52567198-52568051	0	0	0	0	0	0	0	0	0	0
ENSMUSG00000076758	Trav1	T_cell_receptor_alpha_variable_1	14:52427928-52428876	0	0	0	0	0	0	0	0	0	0
ENSMUSG00000039824	Myl6b	myosin_light_polypeptide_6B	10:128494157-128498685	4.50452	4.4296	3.91248	5.04796	4.62201	63	64	44	64	61
ENSMUSG00000039826	Trub2	TruB_pseudouridine_psi_synthase_homolog_2_E._coli_	2:29761224-29788502	3.2961	3.38484	2.5486	3.71503	3.59924	460	488	286	470	474
ENSMUSG00000086098	Gm14291	predicted_gene_14291	2:167201576-167202799	0.273725	0.264977	0.56735	0.301927	0.19337	3	3	5	3	2
ENSMUSG00000086096	Gm12688	predicted_gene_12688	4:99653607-99654983	0	0	0	0	0	0	0	0	0	0
ENSMUSG00000086095	Gm15328	predicted_gene_15328	18:16816407-16822783	0	0	0	0	0	0	0	0	0	0
ENSMUSG00000039828	Wdr70	WD_repeat_domain_70	15:7873055-8099209	11.05	10.9935	14.6753	12.6785	11.7099	324	333	346	337	324
ENSMUSG00000086092	Gm15323	predicted_gene_15323	13:112005502-112017332	0	0	0	0	0	0	0	0	0	0
ENSMUSG00000086090	Gm12531	predicted_gene_12531	3:37052215-37060035	0	0.0757326	0	0	0.082915	0	1	0	0	1
ENSMUSG00000043953	Ccrl2	chemokine_C_C_motif_receptor_like_2	9:111054486-111057519	0.199719	0.0892321	0.0573172	0.118633	0.0976773	13	6	3	7	6
ENSMUSG00000070348	Ccnd1	cyclin_D1	7:144929931-144939869	117.463	81.4534	72.4661	103.837	85.496	6741	4829	3344	5402	4630
ENSMUSG00000020069	Hnrnph3	heterogeneous_nuclear_ribonucleoprotein_H3	10:63014664-63024217	7.44992	7.16911	6.12216	7.12238	7.80192	510	507	337	442	504
ENSMUSG00000070342	Gm10287	predicted_gene_10287	3:149221687-149225745	0	0	0	0	0	0	0	0	0	0
ENSMUSG00000020063	Sirt1	sirtuin_1	10:63319005-63381704	3.30067	2.97261	2.84913	2.92665	2.79674	474	441	329	381	379
ENSMUSG00000020061	Mybpc1	myosin_binding_protein_C_slow_type	10:88518279-88605152	0	0	0	0	0	0	0	0	0	0
ENSMUSG00000063632	Sox11	SRY_sex_determining_region_Y_box_11	12:27334264-27342574	0	0.00854737	0	0	0	0	1	0	0	0
ENSMUSG00000020067	Mypn	myopalladin	10:63115795-63203952	0.0139836	0.0406103	0.0173904	0.0154192	0	1	3	1	1	0
ENSMUSG00000020064	Herc4	hect_domain_and_RLD_4	10:63243797-63317881	17.7239	21.5034	19.1591	17.679	18.3374	971	1217	844	878	948
ENSMUSG00000070345	Hsf5	heat_shock_transcription_factor_family_member_5	11:87617164-87659542	0.0176427	0.0170845	0	0.0194539	0.0187047	1	1	0	1	1
ENSMUSG00000009075	Cabp7	calcium_binding_protein_7	11:4736892-4746778	0.0279141	0.0540352	0.0347146	0.123181	0.147912	1	2	1	4	5
ENSMUSG00000052942	Glis3	GLIS_family_zinc_finger_3	19:28258851-28680077	0.0296541	0.022967	0.0442541	0.00653967	0.0125693	5	4	6	1	2
ENSMUSG00000028591	Pramef12	PRAME_family_member_12	4:144391674-144408464	0	0	0	0	0.0567822	0	0	0	0	2
ENSMUSG00000030968	Pdilt	protein_disulfide_isomerase_like_testis_expressed	7:119486587-119523482	0	0	0	0	0	0	0	0	0	0
ENSMUSG00000090907	C030017D09Rik	RIKEN_cDNA_C030017D09_gene	13:92415017-92427224	0	0	0	0	0	0	0	0	0	0
ENSMUSG00000030963	Umod	uromodulin	7:119462866-119479255	0	0	0	0	0	0	0	0	0	0
ENSMUSG00000030960	Mettl10	methyltransferase_like_10	7:132827457-132852673	8.57391	7.50689	8.53622	7.9171	9.5453	356	322	285	298	374
ENSMUSG00000030966	Trim21	tripartite_motif_containing_21	7:102557922-102565469	1.63902	0.716519	0.624669	1.2248	0.952484	62	28	19	42	34
ENSMUSG00000030967	Zranb1	zinc_finger_RAN_binding_domain_containing_1	7:132931142-132986391	9.66033	11.9809	11.7572	9.30194	10.4445	889	1139	870	776	907
ENSMUSG00000030965	Fam175b	family_with_sequence_similarity_175_member_B	7:132859225-132885111	4.21898	4.76802	4.47245	3.69698	4.61178	603	704	514	479	622
ENSMUSG00000070699	Sars2	seryl_aminoacyl_tRNA_synthetase_2	7:28741968-28753879	6.60624	6.43202	7.69029	6.05876	6.02385	172	173	161	143	148
ENSMUSG00000048304	Slitrk3	SLIT_and_NTRK_like_family_member_3	3:73047265-73057803	0	0	0	0	0	0	0	0	0	0
ENSMUSG00000004105	Angptl2	angiopoietin_like_2	2:33216069-33247717	10.831	17.2124	15.5896	16.4295	21.2546	1309	2149	1515	1800	2424
ENSMUSG00000070697	Utp3	UTP3_small_subunit_SSU_processome_component_homolog_S._cerevisiae_	5:88554462-88556090	51.2483	45.0312	55.2213	47.4916	53.02	1138	1033	986	956	1111
ENSMUSG00000070690	5830473C10Rik	RIKEN_cDNA_5830473C10_gene	5:90561107-90597871	0.249441	0.219503	0.451242	0.275175	0.264335	11	10	16	11	11
ENSMUSG00000070691	Runx3	runt_related_transcription_factor_3	4:135120652-135177990	1.05797	0.390643	0.63751	0.830183	0.705052	97	37	47	69	61
ENSMUSG00000004100	Ppan	peter_pan_homolog_Drosophila_	9:20888175-20892178	8.58311	10.6667	15.6904	8.73849	11.0447	532	683	782	491	646
ENSMUSG00000096436	Olfr1437	olfactory_receptor_1437	19:12321887-12322825	0	0	0	0	0	0	0	0	0	0
ENSMUSG00000096433	Gm4944	predicted_gene_4944	17:22197265-22225614	4.32943	3.91442	3.08471	4.09597	3.56842	288	269	165	247	224
ENSMUSG00000033703	Fuk	fucokinase	8:110882463-110902459	2.5804	2.42383	2.80497	2.65671	3.03833	135	131	118	126	150
ENSMUSG00000033701	Acbd6	acyl_Coenzyme_A_binding_domain_containing_6	1:155558120-155691330	5.54331	5.66129	5.81866	5.73157	5.36234	654	690	552	613	597
ENSMUSG00000033707	Lrrc24	leucine_rich_repeat_containing_24	15:76715276-76723845	1.08752	0.866946	1.17348	1.21731	1.57616	68	56	59	69	93
ENSMUSG00000033706	Smyd5	SET_and_MYND_domain_containing_5	6:85431989-85446435	6.32911	6.95083	10.6549	6.56537	8.31638	721	818	976	678	894
ENSMUSG00000033705	Stard9	START_domain_containing_9	2:120629126-120731895	3.39552	2.6912	2.35097	3.62029	3.59828	1225	1003	682	1184	1225
ENSMUSG00000037469	Papl	iron_zinc_purple_acid_phospatase_like	7:28607634-28631332	0	0	0	0	0	0	0	0	0	0
ENSMUSG00000037466	4930427A07Rik	RIKEN_cDNA_4930427A07_gene	12:113156421-113166048	3.81681	2.71496	2.66669	3.33045	3.46301	445	327	250	352	381
ENSMUSG00000037465	Klf10	Kruppel_like_factor_10	15:38294413-38300707	30.5967	22.3182	19.5948	28.5694	37.3512	1270	957	654	1075	1463
ENSMUSG00000037463	Fbxo27	F_box_protein_27	7:28692849-28699338	0	0	0	0	0	0	0	0	0	0
ENSMUSG00000037461	Ints7	integrator_complex_subunit_7	1:191575636-191623688	10.5343	9.19037	8.09263	9.84068	9.3899	1580	1424	976	1338	1329
ENSMUSG00000104138	Gm36949	predicted_gene_36949	1:21454691-21457017	0	0	0	0	0	0	0	0	0	0
ENSMUSG00000104131	Gm36950	predicted_gene_36950	Y:21052482-21055721	0	0	0	0	0	0	0	0	0	0
ENSMUSG00000104130	Gm36951	predicted_gene_36951	1:129710543-129713229	0	0	0	0	0	0	0	0	0	0
ENSMUSG00000104133	4921511E07Rik	RIKEN_cDNA_4921511E07_gene	1:16930970-16931796	0	0	0	0	0	0	0	0	0	0
ENSMUSG00000104132	Gm36952	predicted_gene_36952	1:25797281-25800905	0	0	0	0	0	0	0	0	0	0
ENSMUSG00000104137	Gm36954	predicted_gene_36954	11:9705261-9705623	0	0	0	0	0	0	0	0	0	0
ENSMUSG00000104136	Gm36955	predicted_gene_36955	1:54518610-54520270	0	0	0	0	0	0	0	0	0	0
ENSMUSG00000027927	Lelp1	late_cornified_envelope_like_proline_rich_1	3:92134997-92142744	0	0	0	0	0	0	0	0	0	0
ENSMUSG00000027925	Sprr2j-ps	small_proline_rich_protein_2J_pseudogene	3:92418082-92419396	0	0	0.134557	0	0	0	0	1	0	0
ENSMUSG00000027923	Lce1b	late_cornified_envelope_1B	3:92655650-92656926	0	0	0	0	0	0	0	0	0	0
ENSMUSG00000031709	Tbc1d9	TBC1_domain_family_member_9	8:83165352-83272934	0.00930116	0	0	0	0	1	0	0	0	0
ENSMUSG00000031708	Tecr	trans_2_3_enoyl_CoA_reductase	8:83571700-83594491	60.487	54.5102	40.7951	55.7589	50.7209	1217	1133	660	1017	963
ENSMUSG00000031706	Rfx1	regulatory_factor_X_1_influences_HLA_class_II_expression_	8:84066836-84096992	7.70172	8.23824	6.84464	8.34073	6.96907	438	484	313	430	374
ENSMUSG00000031701	Dnaja2	DnaJ_Hsp40_homolog_subfamily_A_member_2	8:85537640-85555271	43.8505	45.699	52.0274	46.0919	50.9599	1697	1827	1619	1617	1861
ENSMUSG00000031700	Gpt2	glutamic_pyruvate_transaminase_alanine_aminotransferase_2	8:85492576-85527560	12.7234	11.5419	14.0107	11.6418	11.3696	1161	1088	1028	963	979
ENSMUSG00000031703	Itfg1	integrin_alpha_FG_GAP_repeat_containing_1	8:85717557-85840949	16.6617	17.9489	18.7088	17.1497	17.5177	762	848	688	711	756
ENSMUSG00000098086	1700120C18Rik	RIKEN_cDNA_1700120C18_gene	8:87500049-87501231	0	0	0	0	0	0	0	0	0	0
ENSMUSG00000003458	Ncstn	nicastrin	1:172066013-172082795	20.4669	18.5664	14.2516	19.4379	15.6732	1352	1267	757	1164	977
ENSMUSG00000023008	Fmnl3	formin_like_3	15:99317225-99370482	20.2949	15.4809	14.3435	19.7046	17.9177	1552	1223	882	1366	1293
ENSMUSG00000023004	Tuba1b	tubulin_alpha_1B	15:98931425-98934565	565.475	356.72	344.787	627.744	574.608	17490	11398	8575	17601	16771
ENSMUSG00000023007	Prpf40b	PRP40_pre_mRNA_processing_factor_40_homolog_B_yeast_	15:99295087-99317018	2.05402	2.0702	1.8943	2.24036	1.94025	267	278	198	264	238
ENSMUSG00000043661	Gm9785	predicted_pseudogene_9785	X:103525316-103526330	0.321143	0.17766	0.171163	0.0505873	0.243098	7	4	3	1	5
ENSMUSG00000071561	BC100530	cDNA_sequence_BC100530	16:36359382-36367748	0	0	0	0	0	0	0	0	0	0
ENSMUSG00000023000	Dhh	desert_hedgehog	15:98893031-98898540	0.465668	0.270472	0.193038	0.58218	0.559294	15	9	5	17	17
ENSMUSG00000003452	Bicd1	bicaudal_D_homolog_1_Drosophila_	6:149408886-149563329	0.691625	0.795023	0.733798	0.753407	1.00777	320	380	273	316	440
ENSMUSG00000071562	Stfa1	stefin_A1	16:36277148-36285371	0	0	0	0	0	0	0	0	0	0
ENSMUSG00000026032	Ndufb3	NADH_dehydrogenase_ubiquinone_1_beta_subcomplex_3	1:58586384-58595964	56.0534	47.838	60.6225	55.682	62.0498	583	514	507	525	609
ENSMUSG00000026031	Cflar	CASP8_and_FADD_like_apoptosis_regulator	1:58711508-58758884	2.02279	2.48417	2.20052	2.39365	2.41207	495	628	433	531	557
ENSMUSG00000026037	Orc2	origin_recognition_complex_subunit_2	1:58462771-58505109	12.2449	12.866	18.1805	12.5944	13.6215	784	851	936	731	823
ENSMUSG00000026036	Nif3l1	Ngg1_interacting_factor_3_like_1_S._pombe_	1:58445151-58481816	3.32935	2.79397	4.14049	3.21358	3.49971	496	430	496	434	492
ENSMUSG00000026035	Ppil3	peptidylprolyl_isomerase_cyclophilin_like_3	1:58430994-58445486	4.31742	3.73441	4.2864	4.18897	4.45989	357	319	285	314	348
ENSMUSG00000026034	Clk1	CDC_like_kinase_1	1:58410189-58424066	6.92049	6.28814	6.65489	7.62702	7.34738	1076	1010	832	1075	1078
ENSMUSG00000026039	Sgol2a	shugoshin_like_2a_S._pombe_	1:57995971-58025899	15.129	15.0908	14.7487	15.7425	15.0178	1675	1726	1313	1580	1569
ENSMUSG00000034285	Nipsnap1	4_nitrophenylphosphatase_domain_and_non_neuronal_SNAP25_like_protein_homolog_1_C._elegans_	11:4873951-4894200	6.86705	6.03956	4.61166	6.55793	5.96724	350	318	189	303	287
ENSMUSG00000005705	Agrp	agouti_related_neuropeptide	8:105566698-105637393	0.762824	0.43078	0.237166	0.70123	0.606285	12	7	3	10	9
ENSMUSG00000034282	Evpl	envoplakin	11:116220559-116238077	0.183855	0.177972	0.171485	0.101403	0.21919	16	16	12	8	18
ENSMUSG00000073633	Fbxo36	F_box_protein_36	1:84839841-84900487	1.62013	1.59966	2.21635	1.78722	2.67835	50	51	55	50	78
ENSMUSG00000073631	Gm10553	predicted_gene_10553	1:85100164-85100535	0	0	0	0.217444	0	0	0	0	1	0
ENSMUSG00000073639	Rab18	RAB18_member_RAS_oncogene_family	18:6765205-6790231	49.4699	53.4559	55.6613	53.8899	53.8018	1522	1699	1377	1503	1562
ENSMUSG00000049553	Polr1a	polymerase_RNA_I_polypeptide_A	6:71909053-71984935	8.03425	7.76358	9.75916	8.15122	9.05882	1719	1716	1679	1581	1829
ENSMUSG00000049551	Fzd9	frizzled_homolog_9_Drosophila_	5:135248938-135251230	0	0	0	0	0	0	0	0	0	0
ENSMUSG00000049550	Clip1	CAP_GLY_domain_containing_linker_protein_1	5:123577795-123684618	7.95658	9.16208	8.38891	8.10905	6.95771	2168	2579	1838	2003	1789
ENSMUSG00000049556	Lingo1	leucine_rich_repeat_and_Ig_domain_containing_1	9:56618475-56685253	0.0175414	0.0254713	0	0.00967111	0.0092987	2	3	0	1	1
ENSMUSG00000049555	Tmie	transmembrane_inner_ear	9:110865711-110880113	0.150854	0.0417169	0.0536016	0.14265	0.137018	7	2	2	6	6
ENSMUSG00000069678	Pcgf1	polycomb_group_ring_finger_1	6:83077869-83080855	2.95476	2.9342	2.4392	3.06277	3.18519	116	119	77	109	118
ENSMUSG00000069670	Nkain2	Na+_K+_transporting_ATPase_interacting_2	10:31689310-32890462	0	0	0	0	0	0	0	0	0	0
ENSMUSG00000069584	Gm10272	predicted_gene_10272	10:77706626-77706958	0	0	0	0	0	0	0	0	0	0
ENSMUSG00000069582	Krtap10-4	keratin_associated_protein_10_4	10:77826115-77827095	0	0	0	0	0	0	0	0	0	0
ENSMUSG00000069583	Krtap12-1	keratin_associated_protein_12_1	10:77720586-77721256	0	0	0	0	0	0	0	0	0	0
ENSMUSG00000069581	Tspear	thrombospondin_type_laminin_G_domain_and_EAR_repeats	10:77829467-77887021	0	0.0191526	0	0.0872798	0.0838338	0	1	0	4	4
ENSMUSG00000069588	Gm11733	predicted_gene_11733	11:117484368-117489014	0	0	0	0	0	0	0	0	0	0
ENSMUSG00000046269	Usp27x	ubiquitin_specific_peptidase_27_X_chromosome	X:7371276-7375830	0	0.00945523	0	0	0	0	1	0	0	0
ENSMUSG00000030816	Rnf40	ring_finger_protein_40	7:127588767-127604799	10.2324	9.62152	11.751	10.7463	12.2104	1293	1256	1194	1231	1456
ENSMUSG00000046262	C87977	expressed_sequence_C87977	4:144206775-144213318	0.0109621	0.0106152	0	0.0120874	0	1	1	0	1	0
ENSMUSG00000022353	Mtss1	metastasis_suppressor_1	15:58941244-59082026	1.62529	1.85934	1.54352	1.46691	2.12945	110	130	84	90	136
ENSMUSG00000022350	E430025E21Rik	RIKEN_cDNA_E430025E21_gene	15:59331998-59374167	69.8847	64.0379	64.2386	69.5846	71.6284	3841	3636	2839	3467	3715
ENSMUSG00000022351	Sqle	squalene_epoxidase	15:59315077-59331192	35.4278	20.8039	30.994	35.1171	28.028	4131	2506	2906	3712	3084
ENSMUSG00000022357	Klhl38	kelch_like_38	15:58314573-58324169	0	0.0641973	0.0824864	0.292658	0.0702847	0	2	2	8	2
ENSMUSG00000022354	Ndufb9	NADH_dehydrogenase_ubiquinone_1_beta_subcomplex_9	15:58933810-58939489	228.306	196.675	195.359	199.017	239.67	2026	1803	1394	1601	2007
ENSMUSG00000022358	Fbxo32	F_box_protein_32	15:58175879-58214892	0.412492	0.409531	0.184143	0.420017	0.302618	39	40	14	36	27
ENSMUSG00000022359	Wdyhv1	WDYHV_motif_containing_1	15:58141436-58158652	20.8093	19.8211	16.9077	21.3024	22.4048	375	369	245	348	381
ENSMUSG00000105771	2900064K03Rik	RIKEN_cDNA_2900064K03_gene	5:49515825-49518937	0	0	0	0	0	0	0	0	0	0
ENSMUSG00000105772	Gm42496	predicted_gene_42496	5:128295628-128298868	0	0	0	0	0	0	0	0	0	0
ENSMUSG00000105773	4930563F08Rik	RIKEN_cDNA_4930563F08_gene	5:131880269-131883768	0	0	0	0	0	0	0	0	0	0
ENSMUSG00000105774	Gm43006	predicted_gene_43006	3:126657722-126659323	0	0	0	0	0	0	0	0	0	0
ENSMUSG00000105776	Gm43292	predicted_gene_43292	6:70883354-70885802	0.47927	0.753915	0.707823	0.495643	0.444413	16	26	19	15	14
ENSMUSG00000105777	Gm43049	predicted_gene_43049	3:140692038-140760704	0	0	0	0	0	0	0	0	0	0
ENSMUSG00000097706	E030037K01Rik	RIKEN_cDNA_E030037K01_gene	8:47713266-47715021	0.125327	0.283098	0.571486	0.0921756	0.265609	3	7	11	2	6
ENSMUSG00000008540	Mgst1	microsomal_glutathione_S_transferase_1	6:138140316-138156755	30.4797	26.0978	14.7265	27.7579	26.5537	2018	1785	784	1666	1659
ENSMUSG00000034863	Ano8	anoctamin_8	8:71476023-71486067	13.4288	11.088	9.60218	13.3688	11.8692	687	586	395	620	573
ENSMUSG00000088025	Rprl3	ribonuclease_P_RNA_like_3	8:3803069-3803358	0	0	0.314586	0.278928	0	0	0	1	1	0
ENSMUSG00000034867	Ankrd27	ankyrin_repeat_domain_27_VPS9_domain_	7:35586244-35639226	11.9503	10.4176	13.8369	12.1149	11.3742	1247	1123	1161	1146	1120
ENSMUSG00000104191	Gm30737	predicted_gene_30737	Y:14400710-14426798	0	0	0	0	0	0	0	0	0	0
ENSMUSG00000045795	Whamm	WAS_protein_homolog_associated_with_actin_golgi_membranes_and_microtubules	7:81571292-81596836	7.4579	8.07537	8.91817	8.7543	9.49908	312	349	300	332	375
ENSMUSG00000045794	Lkaaear1	LKAAEAR_motif_containing_1_IKAAEAR_murine_motif_	2:181696793-181698442	0	0	0	0	0	0	0	0	0	0
ENSMUSG00000045797	4930402K13Rik	RIKEN_cDNA_4930402K13_gene	X:9104562-9106342	0	0	0	0	0	0	0	0	0	0
ENSMUSG00000045790	Ccdc149	coiled_coil_domain_containing_149	5:52374651-52471521	0	0	0	0	0	0	0	0	0	0
ENSMUSG00000045792	Olfr578	olfactory_receptor_578	7:102984221-102985162	0	0	0	0	0	0	0	0	0	0
ENSMUSG00000032204	Aqp9	aquaporin_9	9:71110659-71168682	0.0144009	0.0139384	0.0537279	0.023827	0.0152601	2	2	6	3	2
ENSMUSG00000102201	Gm36956	predicted_gene_36956	8:4521912-4522125	0	0	0	0	0	0	0	0	0	0
ENSMUSG00000102200	Gm36957	predicted_gene_36957	9:102698179-102701002	0	0	0	0.0286435	0	0	0	0	1	0
ENSMUSG00000102203	4930412E21Rik	RIKEN_cDNA_4930412E21_gene	3:23461050-23521398	0	0	0	0	0	0	0	0	0	0
ENSMUSG00000102202	Gm33280	predicted_gene_33280	1:36132042-36138746	0.0169028	0.0327199	0.0210207	0.07459	0	1	2	1	4	0
ENSMUSG00000102205	9430092D12Rik	RIKEN_cDNA_9430092D12_gene	16:77413643-77414916	0	0	0	0	0	0	0	0	0	0
ENSMUSG00000102204	Gm36958	predicted_gene_36958	9:102764635-102766509	0	0	0.048656	0.0431409	0	0	0	1	1	0
ENSMUSG00000102207	Gm10344	predicted_gene_10344	X:134745495-134746913	0	0	0	0	0	0	0	0	0	0
ENSMUSG00000102206	Pcdha11	protocadherin_alpha_11	18:37010712-37187657	0	0	0	0	0.00442553	0	0	0	0	1
ENSMUSG00000043569	Cldn34c4	claudin_34C4	X:127721182-127736554	0	0	0	0	0	0	0	0	0	0
ENSMUSG00000089959	Gm16268	predicted_gene_16268	10:86839094-86874954	0.126808	0.0613977	0.0788504	0.0699129	0.201594	2	1	1	1	3
ENSMUSG00000089953	Rnf224	ring_finger_protein_224	2:25234476-25236787	0.0787105	0.0380913	0	0.108533	0.145972	4	2	0	5	7
ENSMUSG00000089952	4933413C19Rik	RIKEN_cDNA_4933413C19_gene	19:28580533-28583294	0	0	0	0	0	0	0	0	0	0
ENSMUSG00000089951	Gm14435	predicted_gene_14435	2:176423594-176435761	0	0	0	0	0	0	0	0	0	0
ENSMUSG00000089957	A830011K09Rik	RIKEN_cDNA_A830011K09_gene	6:138423105-138429592	0	0	0	0	0	0	0	0	0	0
ENSMUSG00000089956	Gm16553	predicted_gene_16553	8:3709804-3739044	0	0.0992139	0	0	0.108623	0	1	0	0	1
ENSMUSG00000006241	Ccdc159	coiled_coil_domain_containing_159	9:21927471-21935872	3.21434	2.48131	1.56862	2.15441	1.94029	79	63	31	48	45
ENSMUSG00000042211	Fbxo38	F_box_protein_38	18:62504069-62548743	12.4886	12.7363	13.057	11.9321	12.0119	747	787	628	647	678
ENSMUSG00000042210	Abhd14a	abhydrolase_domain_containing_14A	9:106440051-106447678	2.20584	2.51654	2.70406	2.88519	2.47112	140	165	138	166	148
ENSMUSG00000042213	Zfand4	zinc_finger_AN1_type_domain_4	6:116264222-116330298	1.57198	0.948307	1.27498	1.13092	1.37616	69	43	45	45	57
ENSMUSG00000042212	Sprr2d	small_proline_rich_protein_2D	3:92339140-92340873	0	0	0	0	0	0	0	0	0	0
ENSMUSG00000042215	Bag2	BCL2_associated_athanogene_2	1:33745484-33757795	7.10707	8.16624	10.3767	8.93957	8.82258	385	457	452	439	451
ENSMUSG00000042216	Sgsm1	small_G_protein_signaling_modulator_1	5:113243220-113310786	2.78883	2.17284	1.95408	2.98636	2.0255	410	330	231	398	281
ENSMUSG00000042219	Olfr631	olfactory_receptor_631	7:103928825-103929784	0	0	0	0	0	0	0	0	0	0
ENSMUSG00000039878	Slc39a5	solute_carrier_family_39_metal_ion_transporter_member_5	10:128395934-128401224	0.0337434	0.0326758	0.0419641	0.0372075	0.0357748	1	1	1	1	1
ENSMUSG00000045248	Med26	mediator_complex_subunit_26	8:72494558-72548310	3.57146	3.10679	4.32156	3.4872	2.7874	148	133	144	131	109
ENSMUSG00000030934	Oat	ornithine_aminotransferase	7:132557475-132576398	117.92	127.954	111.892	123.321	111.434	3464	3883	2643	3284	3089
ENSMUSG00000032425	Zfp949	zinc_finger_protein_949	9:88548020-88571061	1.31132	1.35319	1.06156	0.955262	1.37652	106	113	69	70	105
ENSMUSG00000032420	Nt5e	5_nucleotidase_ecto	9:88327197-88372092	0	0.0149825	0	0	0	0	2	0	0	0
ENSMUSG00000032423	Syncrip	synaptotagmin_binding_cytoplasmic_RNA_interacting_protein	9:88447009-88482574	9.62649	7.30582	9.4039	7.76403	8.14349	3366	2639	2644	2461	2687
ENSMUSG00000032422	Snx14	sorting_nexin_14	9:88376750-88438958	6.18131	4.85892	4.46679	6.24151	5.76099	697	566	405	638	613
ENSMUSG00000084828	Gm12367	predicted_gene_12367	4:35225897-35262222	0.0690755	0.0445714	0.0286346	0	0.0732091	3	2	1	0	3
ENSMUSG00000084829	Gm14266	predicted_gene_14266	2:171193269-171271350	0	0	0	0	0	0	0	0	0	0
ENSMUSG00000084821	Gm15880	predicted_gene_15880	7:80636017-80644384	0.0254363	0	0.0632662	0	0	1	0	2	0	0
ENSMUSG00000084822	Myadml2os	myeloid_associated_differentiation_marker_like_2_opposite_strand	11:120647670-120657061	0	0	0	0	0	0	0	0	0	0
ENSMUSG00000084823	Gm17216	predicted_gene_17216	6:148213367-148214573	0	0	0	0	0	0	0	0	0	0
ENSMUSG00000084824	Gm16344	predicted_gene_16344	18:32021740-32026610	0	0.0906218	0	0	0	0	2	0	0	0
ENSMUSG00000084825	2410152P15Rik	RIKEN_cDNA_2410152P15_gene	19:6617671-6674548	0	0	0	0	0	0	0	0	0	0
ENSMUSG00000084826	AI847159	expressed_sequence_AI847159	2:129158666-129180667	0.267146	0.181034	0.132891	0.176832	0.283113	10	7	4	6	10
ENSMUSG00000029090	Adgra3	adhesion_G_protein_coupled_receptor_A3	5:49959956-50059006	10.7067	9.96397	10.0559	10.9444	10.3911	1295	1245	978	1200	1186
ENSMUSG00000034432	Cops8	COP9_constitutive_photomorphogenic_homolog_subunit_8_Arabidopsis_thaliana_	1:90602981-90613341	10.0763	12.0048	14.6909	10.3577	11.5306	1027	1264	1204	957	1109
ENSMUSG00000031145	Prickle3	prickle_homolog_3_Drosophila_	X:7657260-7668186	2.42197	2.41229	1.33177	2.34051	2.15298	242	249	107	212	203
ENSMUSG00000079577	Gm14692	predicted_gene_14692	X:67695698-67706350	0	0	0	0	0	0	0	0	0	0
ENSMUSG00000079575	Rbpsuh-rs3	recombining_binding_protein_suppressor_of_hairless_Drosophila_related_sequence_3	6:46529354-46530794	46.8363	47.9001	40.8363	43.3544	45.6948	920	972	645	772	847
ENSMUSG00000031143	Ccdc22	coiled_coil_domain_containing_22	X:7593809-7605517	7.16013	7.03522	8.23506	7.26499	8.42442	399	405	369	367	443
ENSMUSG00000079578	Gm1140	predicted_gene_1140	X:67682900-67693562	0	0	0	0	0	0	0	0	0	0
ENSMUSG00000031142	Cacna1f	calcium_channel_voltage_dependent_alpha_1F_subunit	X:7607083-7635196	0	0.0229912	0.00738345	0.032746	0.0125825	0	4	1	5	2
ENSMUSG00000044117	2900011O08Rik	RIKEN_cDNA_2900011O08_gene	16:13986604-14101500	0	0	0	0	0	0	0	0	0	0
ENSMUSG00000058099	Nfam1	Nfat_activating_molecule_with_ITAM_motif_1	15:82997721-83033306	0.0397247	0	0.032935	0	0	3	0	2	0	0
ENSMUSG00000041548	Hspb8	heat_shock_protein_8	5:116408491-116422864	70.0453	72.3752	102.651	72.1234	78.4243	2388	2549	2814	2229	2523
ENSMUSG00000041544	Ptchd2	patched_domain_containing_2	4:148240264-148287965	0.012527	0	0.0155789	0.0276401	0	1	0	1	2	0
ENSMUSG00000058093	Zfp729b	zinc_finger_protein_729b	13:67589443-67609707	0.326479	0.503305	0.255645	0.400155	0.461298	27	43	17	30	36
ENSMUSG00000041540	Sox5	SRY_sex_determining_region_Y_box_5	6:143828425-144781977	0.0223938	0	0.00464156	0.00411545	0.00395697	6	0	1	1	1
ENSMUSG00000050645	Defb19	defensin_beta_19	2:152576086-152580312	0	0	0	0	0	0	0	0	0	0
ENSMUSG00000000167	Pih1d2	PIH1_domain_containing_2	9:50617321-50625000	1.86848	1.90917	2.01017	1.963	1.76004	126	133	109	120	112
ENSMUSG00000050641	BC048562	cDNA_sequence_BC048562	9:108436482-108446086	0	0	0	0	0	0	0	0	0	0
ENSMUSG00000050640	Tmem150c	transmembrane_protein_150C	5:100077872-100159808	0.0527441	0.0255292	0.0437291	0.00969313	0.0558909	6	3	4	1	6
ENSMUSG00000024592	C330018D20Rik	RIKEN_cDNA_C330018D20_gene	18:56955833-56975368	3.37761	3.24958	2.76617	3.04433	3.84118	164	163	108	134	176
ENSMUSG00000024593	Megf10	multiple_EGF_like_domains_10	18:57133090-57297467	0.856703	0.567886	0.567459	0.821772	1.14469	92	63	49	80	116
ENSMUSG00000024590	Lmnb1	lamin_B1	18:56707813-56753424	109.845	90.1115	102.904	109.987	109.273	4799	4067	3615	4356	4505
ENSMUSG00000000168	Dlat	dihydrolipoamide_S_acetyltransferase_E2_component_of_pyruvate_dehydrogenase_complex_	9:50634633-50659780	21.0169	23.8422	24.386	22.8617	23.018	1582	1854	1476	1560	1635
ENSMUSG00000024594	Prrc1	proline_rich_coiled_coil_1	18:57354733-57392719	17.511	22.8523	18.1287	17.294	16.1116	1146	1545	954	1026	995
ENSMUSG00000105611	Gm42938	predicted_gene_42938	3:101411539-101412610	0	0	0.0851025	0.0754563	0.145028	0	0	1	1	2
ENSMUSG00000104144	Gm18433	predicted_gene_18433	3:93689841-93690037	0	0	0	0	0	0	0	0	0	0
ENSMUSG00000019179	Mdh2	malate_dehydrogenase_2_NAD_mitochondrial_	5:135778480-135790398	74.3544	67.7251	86.5147	70.2192	79.9238	5233	4924	4896	4480	5308
ENSMUSG00000032301	Psma4	proteasome_prosome_macropain_subunit_alpha_type_4	9:54950790-54958030	37.8402	34.9294	43.7834	36.9684	41.8943	1810	1726	1684	1603	1891
ENSMUSG00000104147	Gm37142	predicted_gene_37142	1:141420037-141423146	0	0	0	0	0	0	0	0	0	0
ENSMUSG00000075091	Olfr1233	olfactory_receptor_1233	2:89339383-89340300	0	0	0	0	0	0	0	0	0	0
ENSMUSG00000075090	Olfr1234	olfactory_receptor_1234	2:89362483-89364865	0	0	0	0	0	0	0	0	0	0
ENSMUSG00000075093	Olfr1231	olfactory_receptor_1231	2:89302649-89303590	0	0	0	0	0	0	0	0	0	0
ENSMUSG00000032303	Chrna3	cholinergic_receptor_nicotinic_alpha_polypeptide_3	9:55011343-55026559	0	0.0227464	0	0	0	0	1	0	0	0
ENSMUSG00000075095	Olfr1229	olfactory_receptor_1229	2:89282139-89287954	0	0	0	0	0	0	0	0	0	0
ENSMUSG00000026457	Adipor1	adiponectin_receptor_1	1:134415378-134433351	20.346	24.4533	25.9783	21.4215	20.6481	2173	2698	2231	2074	2081
ENSMUSG00000075097	Olfr1226	olfactory_receptor_1226	2:89193100-89194032	0	0	0	0	0	0	0	0	0	0
ENSMUSG00000075099	Olfr1224-ps1	olfactory_receptor_1224_pseudogene_1	2:89156238-89157173	0	0	0	0	0	0	0	0	0	0
ENSMUSG00000026456	Cyb5r1	cytochrome_b5_reductase_1	1:134405559-134411740	13.5085	11.5912	12.8302	10.4151	9.14337	1312	1163	1002	917	838
ENSMUSG00000036526	Card11	caspase_recruitment_domain_family_member_11	5:140872990-141000582	0	0	0	0	0.0134604	0	0	0	0	1
ENSMUSG00000032305	Fam219b	family_with_sequence_similarity_219_member_B	9:57537528-57543187	14.1197	14.249	13.2892	14.2777	13.9958	588	613	445	539	550
ENSMUSG00000041895	Wipi1	WD_repeat_domain_phosphoinositide_interacting_1	11:109573331-109611967	6.7284	8.13761	7.59469	7.1651	6.05984	433	541	393	418	368
ENSMUSG00000092259	Vmn2r-ps68	vomeronasal_2_receptor_pseudogene_68	7:85192197-85193057	0	0	0	0	0	0	0	0	0	0
ENSMUSG00000041890	Git2	G_protein_coupled_receptor_kinase_interactor_2	5:114727407-114775517	2.92831	2.70313	2.61476	2.84971	2.55047	1078	1028	774	951	886
ENSMUSG00000041891	Lman1	lectin_mannose_binding_1	18:65980754-66022580	24.5458	25.8331	28.8	25.1413	25.3287	2476	2692	2336	2299	2411
ENSMUSG00000092352	Vmn2r-ps74	vomeronasal_2_receptor_pseudogene_74	7:85712291-85713207	0	0	0	0	0	0	0	0	0	0
ENSMUSG00000083880	Hspe1-ps6	heat_shock_protein_1_chaperonin_10_pseudogene_6	4:96072424-96072706	0.259216	0.251015	0.322367	0.285827	0.274821	1	1	1	1	1
ENSMUSG00000083886	Olfr409-ps1	olfactory_receptor_409_pseudogene_1	11:74317027-74317997	0	0	0	0	0	0	0	0	0	0
ENSMUSG00000047490	4932411E22Rik	RIKEN_cDNA_4932411E22_gene	11:89390223-89418948	0	0	0	0	0	0	0	0	0	0
ENSMUSG00000047492	Inhbe	inhibin_beta_E	10:127349402-127351772	0.103079	0.0332727	0.128192	0.0378872	0.218459	3	1	3	1	6
ENSMUSG00000047495	Dlgap2	discs_large_Drosophila_homolog_associated_protein_2	8:14095865-14847680	0.576936	0.424754	0.71749	0.537825	0.51666	71	54	71	60	60
ENSMUSG00000047496	Rnf152	ring_finger_protein_152	1:105276914-105356710	0	0	0	0	0	0	0	0	0	0
ENSMUSG00000047497	Adamts12	a_disintegrin_like_and_metallopeptidase_reprolysin_type_with_thrombospondin_type_1_motif_12	15:11064790-11346867	0.964954	1.1619	0.643921	1.02551	1.09739	82	102	44	79	88
ENSMUSG00000056728	Ctsll3	cathepsin_L_like_3	13:60798250-60802844	0	0	0	0	0	0	0	0	0	0
ENSMUSG00000051118	Olfr77	olfactory_receptor_77	9:19917229-19922510	0	0	0	0	0	0	0	0	0	0
ENSMUSG00000051113	Fam71e1	family_with_sequence_similarity_71_member_E1	7:44496581-44501486	0	0.0143018	0	0.0325872	0.0469587	0	1	0	2	3
ENSMUSG00000051111	Sv2c	synaptic_vesicle_glycoprotein_2c	13:95954594-96132577	0	0	0	0	0	0	0	0	0	0
ENSMUSG00000056724	Nbeal2	neurobeachin_like_2	9:110624789-110654161	1.07643	0.764473	0.780344	0.918917	0.682135	199	146	116	154	119
ENSMUSG00000014837	4931428F04Rik	RIKEN_cDNA_4931428F04_gene	8:105280410-105289528	3.34579	1.91925	2.64554	4.16926	2.84523	162	96	103	183	130
ENSMUSG00000000838	Fmr1	fragile_X_mental_retardation_syndrome_1	X:68678541-68717963	10.5619	9.31517	10.2811	9.69483	11.1484	2025	1845	1585	1685	2017
ENSMUSG00000066113	Adamtsl1	ADAMTS_like_1	4:86053915-86428385	0	0	0	0	0	0	0	0	0	0
ENSMUSG00000000295	Hddc2	HD_domain_containing_2	10:31313382-31328204	3.18896	2.19543	1.96586	2.71416	2.60737	232	165	115	179	179
ENSMUSG00000057455	Rit2	Ras_like_without_CAAX_2	18:30973489-31317290	0	0	0	0	0	0	0	0	0	0
ENSMUSG00000057454	Lypd3	Ly6_Plaur_domain_containing_3	7:24636550-24641118	0	0	0	0.0490535	0	0	0	0	1	0
ENSMUSG00000057457	Phex	phosphate_regulating_endopeptidase_homolog_X_linked	X:157162075-157415312	0.116291	0.173975	0.302403	0.186598	0.190461	11	17	23	16	17
ENSMUSG00000055320	Tead1	TEA_domain_family_member_1	7:112679318-112906807	7.87276	14.7555	8.57539	6.99941	10.2294	2618	5069	2293	2110	3210
ENSMUSG00000085063	Gm16024	predicted_gene_16024	4:155616409-155616787	0.428995	0.415422	0.533508	0.946552	0.454821	1	1	1	2	1
ENSMUSG00000085060	E330016L19Rik	RIKEN_cDNA_E330016L19_gene	X:30037837-30087879	0	0	0	0	0	0	0	0	0	0
ENSMUSG00000085067	Gm15631	predicted_gene_15631	6:105673064-105677581	0	0	0	0	0	0	0	0	0	0
ENSMUSG00000082286	Pisd-ps1	phosphatidylserine_decarboxylase_pseudogene_1	11:3125904-3131004	5.22691	3.99713	3.08768	3.77666	3.93272	200	158	95	131	142
ENSMUSG00000082284	H3f3a-ps1	H3_histone_family_3A_pseudogene_1	X:101824515-101824924	2.14707	2.42481	1.55758	3.75012	1.89616	12	14	7	19	10
ENSMUSG00000055322	Tns1	tensin_1	1:73910231-74124449	9.17645	8.16439	5.92788	9.6594	6.18522	3190	2932	1657	3044	2029
ENSMUSG00000079605	Zbtb9	zinc_finger_and_BTB_domain_containing_9	17:26973167-26976205	7.23635	7.43625	7.30383	7.25949	6.47374	276	293	224	251	233
ENSMUSG00000085395	Gm13056	predicted_gene_13056	4:141278439-141279794	13.3972	10.4505	11.4849	13.6309	14.1973	103	83	71	95	103
ENSMUSG00000085394	2210414B05Rik	RIKEN_cDNA_2210414B05_gene	4:3656508-3663108	0	0	0	0	0	0	0	0	0	0
ENSMUSG00000085397	Gm13524	predicted_gene_13524	2:32846186-32848168	0.110813	0.107307	0.13781	0	0.704546	1	1	1	0	6
ENSMUSG00000085396	Firre	functional_intergenic_repeating_RNA_element	X:50555744-50635321	4.03566	4.06419	3.04584	3.78637	4.25747	669	696	406	569	666
ENSMUSG00000085391	Gm16150	predicted_gene_16150	1:38235420-38246666	0	0	0	0	0	0	0	0	0	0
ENSMUSG00000085390	Gm13115	predicted_gene_13115	4:153907386-153908666	0	0	0	0	0	0	0	0	0	0
ENSMUSG00000085393	Gm11280	predicted_gene_11280	13:21940374-21945197	0	0	0	0	0	0	0	0	0	0
ENSMUSG00000085399	Foxd2os	forkhead_box_D2_opposite_strand	4:114909257-114921967	0	0	0	0	0	0	0	0	0	0
ENSMUSG00000085398	4931406G06Rik	RIKEN_cDNA_4931406G06_gene	16:91044656-91056677	0	0	0.145735	0	0	0	0	2	0	0
ENSMUSG00000082751	Gm6620	predicted_gene_6620	X:154182913-154186149	0	0	0	0	0	0	0	0	0	0
ENSMUSG00000082754	Olfr1021-ps1	olfactory_receptor_1021_pseudogene_1	2:85863413-85864361	0	0	0	0	0	0	0	0	0	0
ENSMUSG00000098794	Gm28038	predicted_gene_28038	2:30281043-30301078	0	0.375673	0	0	0	0	2	0	0	0
ENSMUSG00000098799	Trgj4	T_cell_receptor_gamma_joining_4	13:19342152-19342212	0	0	0	0	0	0	0	0	0	0
ENSMUSG00000106069	Gm6135	prediticted_gene_6135	3:133789515-133791504	0	0	0	0	0	0	0	0	0	0
ENSMUSG00000057182	Scn3a	sodium_channel_voltage_gated_type_III_alpha	2:65457118-65567627	0.0084592	0	0	0	0	2	0	0	0	0
ENSMUSG00000057181	5730455P16Rik	RIKEN_cDNA_5730455P16_gene	11:80360492-80378034	4.01895	4.37955	4.23991	3.99976	4.27594	501	564	425	452	503
ENSMUSG00000106061	Gm43773	predicted_gene_43773	3:94533805-94535966	0	0	0	0	0	0	0	0	0	0
ENSMUSG00000106060	Gm42488	predicted_gene_42488	5:111939804-111944235	0	0	0	0	0	0	0	0	0	0
ENSMUSG00000106063	C030032O16Rik	RIKEN_cDNA_C030032O16_gene	3:104155533-104156248	0	0	0	0	0	0	0	0	0	0
ENSMUSG00000106062	Gm43820	predicted_gene_43820	3:37644607-37647952	0	0	0	0	0	0	0	0	0	0
ENSMUSG00000106065	Gm42621	predicted_gene_42621	5:88196988-88201407	0	0	0	0	0	0	0	0	0	0
ENSMUSG00000106064	Gm43325	predicted_gene_43325	5:6414399-6427065	0	0	0	0	0	0	0	0	0	0
ENSMUSG00000106066	Igkv2-105	immunoglobulin_kappa_chain_variable_2_105	6:68348647-68349441	0	0	0	0	0	0	0	0	0	0
ENSMUSG00000061469	Gm12569	predicted_gene_12569	11:51233465-51235053	0	0	0.0709961	0	0	0	0	1	0	0
ENSMUSG00000094745	Olfr954	olfactory_receptor_954	9:39461433-39462377	0	0	0	0	0	0	0	0	0	0
ENSMUSG00000094746	Gm20916	predicted_gene_20916	Y:79319565-79345707	0	0	0	0	0	0	0	0	0	0
ENSMUSG00000094747	Olfr1307	olfactory_receptor_1307	2:111944516-111945454	0	0	0	0	0	0	0	0	0	0
ENSMUSG00000094740	Gm17449	predicted_gene_17449	13:66851847-66852017	0	0	0	0	0	0	0	0	0	0
ENSMUSG00000094741	AC140325.2	-	GL456354.1:6366-8939	0	0	0	0	0	0	0	0	0	0
ENSMUSG00000094743	Mup-ps7	major_urinary_protein_pseudogene_7	4:60677683-60680431	0	0	0	0	0	0	0	0	0	0
ENSMUSG00000061461	Smim20	small_integral_membrane_protein_20	5:53267083-53278540	6.14791	5.61112	5.56055	5.86587	7.0227	385	363	280	333	415
ENSMUSG00000061462	Obscn	obscurin_cytoskeletal_calmodulin_and_titin_interacting_RhoGEF	11:58994256-59136402	0.159693	0.199051	0.0924976	0.171334	0.129819	73	94	34	71	56
ENSMUSG00000094748	Gm8677	predicted_gene_8677	7:22533964-22534887	0	0	0	0	0	0	0	0	0	0
ENSMUSG00000093918	Gm21677	predicted_gene_21677	Y:3294976-3306449	0	0	0	0	0	0	0	0	0	0
ENSMUSG00000093915	Trav12n-3	T_cell_receptor_alpha_variable_12N_3	14:53240745-53241244	0	0	0	0	0	0	0	0	0	0
ENSMUSG00000093916	Gm379	predicted_gene_379	X:108664004-108664891	0	0	0	0	0	0	0	0	0	0
ENSMUSG00000093917	Gm8660	predicted_gene_8660	7:22370122-22371039	0	0	0	0	0	0	0	0	0	0
ENSMUSG00000093910	Zfp853	zinc_finger_protein_853	5:143287755-143292356	0.0750084	0.0725994	0.139923	0.0827507	0.119245	2	2	3	2	3
ENSMUSG00000093913	Obox4-ps28	oocyte_specific_homeobox_4_pseudogene_28	7:15442998-15444936	0	0	0	0	0	0	0	0	0	0
ENSMUSG00000016528	Mapkapk2	MAP_kinase_activated_protein_kinase_2	1:131053700-131097826	32.5427	50.7198	45.9614	38.0539	38.7041	1349	2172	1532	1430	1514
ENSMUSG00000016529	Il10	interleukin_10	1:131019845-131024974	0	0	0	0	0.296728	0	0	0	0	5
ENSMUSG00000016526	Dyrk3	dual_specificity_tyrosine_Y_phosphorylation_regulated_kinase_3	1:131127455-131138340	4.38382	4.56849	4.81335	4.31306	6.61264	222	239	196	198	316
ENSMUSG00000016524	Il19	interleukin_19	1:130932656-130940115	0	0	0	0	0	0	0	0	0	0
ENSMUSG00000016520	Lnx2	ligand_of_numb_protein_X_2	5:147016655-147076586	6.62586	7.42869	6.04973	6.55353	8.08809	474	549	348	425	546
ENSMUSG00000081225	Cyp2j12	cytochrome_P450_family_2_subfamily_j_polypeptide_12	4:96099318-96141152	0	0	0	0	0	0	0	0	0	0
ENSMUSG00000081224	Gm2066	predicted_pseudogene_2066	X:29369807-29379787	0	0	0	0	0	0	0	0	0	0
ENSMUSG00000081229	Lamr1-ps1	laminin_receptor_1_ribosomal_protein_SA_pseudogene_1	2:131904086-131904959	0	0.162476	0	0	0	0	2	0	0	0
ENSMUSG00000085931	Gm12648	predicted_gene_12648	4:94089576-94425588	5.36779	6.1703	4.86759	5.55118	4.85873	48	57	35	45	41
ENSMUSG00000085933	Tmem61	transmembrane_protein_61	4:106498816-106506335	0	0	0	0	0	0	0	0	0	0
ENSMUSG00000085932	Gm15556	predicted_gene_15556	17:47922378-47923429	0	0.107145	0	0	0	0	1	0	0	0
ENSMUSG00000085934	Gm8988	predicted_gene_8988	19:33838827-33842598	0	0	0	0	0	0	0	0	0	0
ENSMUSG00000085937	Ccdc42os	coiled_coil_domain_containing_42_opposite_strand	11:68583264-68586957	0	0	0	0	0	0	0	0	0	0
ENSMUSG00000085936	2610307P16Rik	RIKEN_cDNA_2610307P16_gene	13:28460034-28885620	0	0.0160572	0	0.0182842	0.0175801	0	1	0	1	1
ENSMUSG00000085939	Cd63-ps	CD63_antigen_pseudogene	18:50134726-50135600	127.412	8.51969	4.12609	3.04993	3.90657	2765	191	72	60	80
ENSMUSG00000085938	Gm14371	predicted_gene_14371	2:173793437-173847670	0	0	0	0	0.0512347	0	0	0	0	1
ENSMUSG00000053603	4930442H23Rik	RIKEN_cDNA_4930442H23_gene	10:81182605-81183849	0.0589223	0.057058	0.146554	0.0649712	0.0624693	1	1	2	1	1
ENSMUSG00000053604	Rpia	ribose_5_phosphate_isomerase_A	6:70765720-70792232	9.80611	8.89978	7.53805	14.3922	9.33598	817	766	505	1087	734
ENSMUSG00000091215	Gm17252	predicted_gene_17252	9:35685079-35687390	0.0710835	0	0.0442005	0.117611	0.18833	2	0	1	3	5
ENSMUSG00000091212	Krtap11-1	keratin_associated_protein_11_1	16:89570176-89571183	0	0	0	0	0	0	0	0	0	0
ENSMUSG00000036139	Hoxc9	homeobox_C9	15:102976439-102985099	6.09705	4.88683	5.03478	6.26841	7.44323	250	207	166	233	288
ENSMUSG00000036138	Acaa1a	acetyl_Coenzyme_A_acyltransferase_1A	9:119339676-119350299	4.67446	4.10068	3.29422	4.16815	4.08671	480	435	272	388	396
ENSMUSG00000099041	Gm28035	predicted_gene_28035	2:30240567-30282148	0.727022	0.670247	0.12916	0.572851	0.385217	42	40	6	30	21
ENSMUSG00000036131	Frmd7	FERM_domain_containing_7	X:50895180-50942710	0.0335736	0.0325113	0	0.0370202	0.0711532	1	1	0	1	2
ENSMUSG00000106990	Gm42547	predicted_gene_42547	6:28211008-28214805	2.33717	3.32812	2.81049	2.6634	2.06735	121	178	117	125	101
ENSMUSG00000088302	Zakit	sterile_alpha_motif_and_leucine_zipper_containing_kinase_AZK_intronic_transcript	2:72327687-72327994	0	0	0	0	0	0	0	0	0	0
ENSMUSG00000107000	Gm43481	predicted_gene_43481	5:134267065-134270736	0.61933	0.580159	0.273292	0.396694	0.508114	31	30	11	18	24
ENSMUSG00000100057	Gm28690	predicted_gene_28690	Y:60558018-60560378	0	0	0	0	0	0	0	0	0	0
ENSMUSG00000100054	Gm28202	predicted_gene_28202	Y:55833464-55836360	0	0	0	0	0	0	0	0	0	0
ENSMUSG00000100055	Gm20890	predicted_gene_20890	Y:26750605-26776799	0	0	0	0	0	0	0	0	0	0
ENSMUSG00000100052	Gm28353	predicted_gene_28353	Y:55624376-55624945	0	0	0	0	0	0	0	0	0	0
ENSMUSG00000107005	Gm42631	predicted_gene_42631	5:134929848-134931469	0.045227	0	0.0562453	0	0	1	0	1	0	0
ENSMUSG00000078308	Gm7293	predicted_gene_7293	9:51621425-51624874	0.0425265	0	0	0.0469161	0	2	0	0	2	0
ENSMUSG00000100051	Gm28568	predicted_gene_28568	Y:43451134-43454367	0	0	0	0	0	0	0	0	0	0
ENSMUSG00000107008	Gm2762	predicted_gene_2762	13:53393657-53455630	0	0	0	0	0	0	0	0	0	0
ENSMUSG00000107009	6720475M21Rik	RIKEN_cDNA_6720475M21_gene	5:74367163-74369915	0	0	0	0	0	0	0	0	0	0
ENSMUSG00000078302	Foxd1	forkhead_box_D1	13:98354242-98356703	0.0595924	0	0	0	0.0631477	2	0	0	0	2
ENSMUSG00000100058	Scgb2b18	secretoglobin_family_2B_member_18	7:33171892-33173864	0	0	0	0	0	0	0	0	0	0
ENSMUSG00000051934	Spats2	spermatogenesis_associated_serine_rich_2	15:99126578-99213206	22.9055	21.8018	20.7767	24.5282	23.6646	957	941	698	929	933
ENSMUSG00000049038	Mterf2	mitochondrial_transcription_termination_factor_2	10:85119435-85128027	12.1407	9.34732	7.46184	10.0315	9.6865	259	206	128	194	195
ENSMUSG00000051936	Prss58	protease_serine_58	6:40895270-40900387	0	0	0	0	0	0	0	0	0	0
ENSMUSG00000096638	Ighv2-9	immunoglobulin_heavy_variable_2_9	12:113879096-113879541	0	0	0	0	0	0	0	0	0	0
ENSMUSG00000096632	Igkv9-124	immunoglobulin_kappa_chain_variable_9_124	6:67942074-67942540	0	0	0	0	0	0	0	0	0	0
ENSMUSG00000096630	Vmn2r26	vomeronasal_2_receptor_26	6:124024758-124062035	0	0	0	0	0	0	0	0	0	0
ENSMUSG00000037669	Ldah	lipid_droplet_associated_hydrolase	12:8208107-8285758	34.6986	32.2003	40.6884	34.0492	38.2348	1331	1276	1255	1184	1384
ENSMUSG00000097329	4931403G20Rik	RIKEN_cDNA_4931403G20_gene	12:69847635-69853671	0	0.0835812	0	0	0	0	2	0	0	0
ENSMUSG00000097328	Tnfsf12	tumor_necrosis_factor_ligand_superfamily_member_12	11:69686250-69695849	7.06087	7.90013	5.75906	5.6647	5.00455	154	178	101	112	103
ENSMUSG00000097327	E030030I06Rik	RIKEN_cDNA_E030030I06_gene	10:22113050-22149270	0.586129	0.640583	0.493793	0.479709	0.681223	31	35	21	23	34
ENSMUSG00000097326	A330048O09Rik	RIKEN_cDNA_A330048O09_gene	13:48272416-48273884	0	0	0	0	0	0	0	0	0	0
ENSMUSG00000097325	Gm16897	predicted_gene_16897	1:194955759-194976960	0.147187	0.284949	0.146436	0.064952	0.155985	5	10	4	2	5
ENSMUSG00000097324	Mir143hg	Mir143_and_Mir145_host_gene_non_protein_coding_	18:61649625-61665537	0.0552188	0.160362	0.0686714	0.0913623	0.17554	2	6	2	3	6
ENSMUSG00000097323	4930426I24Rik	RIKEN_cDNA_4930426I24_gene	12:76402757-76403654	1.15162	0.557372	0.572872	1.39747	0.610226	10	5	4	11	5
ENSMUSG00000037661	Gpr160	G_protein_coupled_receptor_160	3:30855950-30897192	0.0407546	0.0295891	0.0380125	0.0224806	0.0755811	4	3	3	2	7
ENSMUSG00000097321	1700028E10Rik	RIKEN_cDNA_1700028E10_gene	5:151368675-151432118	0.0269765	0.0435212	0.0111829	0.0595221	0.0381147	3	5	1	6	4
ENSMUSG00000097320	Tmem147os	transmembrane_protein_147_opposite_strand	7:30729579-30745929	4.4083	3.2932	3.51584	3.59428	2.58965	92	71	59	68	51
ENSMUSG00000015476	Prrt1	proline_rich_transmembrane_protein_1	17:34629533-34633126	0.601297	0.455541	0.13005	0.403756	0.692619	23	18	4	14	25
ENSMUSG00000098014	Gm26967	predicted_gene_26967	7:119512000-119514302	0	0	0	0	0	0	0	0	0	0
ENSMUSG00000096988	A930029G22Rik	RIKEN_cDNA_A930029G22_gene	17:69416660-69439304	0.857991	1.07973	0.106702	0.141959	1.36386	20	26	2	3	30
ENSMUSG00000094576	AC087559.3	-	GL456350.1:23801-25222	0	0	0	0	0	0	0	0	0	0
ENSMUSG00000096984	Gm26523	predicted_gene_26523	1:163301790-163303620	0.132735	0	0.0550241	0.0487872	0.0469085	3	0	1	1	1
ENSMUSG00000096986	4930509E16Rik	RIKEN_cDNA_4930509E16_gene	9:72518250-72531858	0.49275	0.298107	0	0.611529	0.456913	8	5	0	9	7
ENSMUSG00000096987	Gm26525	predicted_gene_26525	4:88784455-88794391	0	0.0196452	0	0	0	0	1	0	0	0
ENSMUSG00000096980	Gm26526	predicted_gene_26526	7:39588518-39591679	7.04274	9.51037	5.42349	6.91191	7.54297	281	392	174	250	284
ENSMUSG00000096981	Gm16845	predicted_gene_16845	9:22071032-22086122	0.777649	1.00371	0.709208	0.972219	0.879037	15	20	11	17	16
ENSMUSG00000096982	Redrum	Redrum_erythroid_developmental_long_intergenic_non_protein_coding_transcript	18:54422295-54452840	0	0	0	0.0455971	0	0	0	0	1	0
ENSMUSG00000096983	2010015M23Rik	RIKEN_cDNA_2010015M23_gene	11:88039578-88047360	0.550645	0.355365	0.608707	0.337456	0.842863	9	6	8	5	13
ENSMUSG00000039716	Dock3	dedicator_of_cyto_kinesis_3	9:106892825-107231909	0.0151215	0	0	0	0.0160237	4	0	0	0	4
ENSMUSG00000039717	Ralyl	RALY_RNA_binding_protein_like	3:13946393-14182287	0	0	0	0	0	0	0	0	0	0
ENSMUSG00000039714	Cplx3	complexin_3	9:57600019-57606281	0.595776	0.426275	0.386567	0.428612	0.713723	23	17	12	15	26
ENSMUSG00000039715	Wdr34	WD_repeat_domain_34	2:30031546-30048881	10.3191	11.1014	7.96246	9.83096	8.27608	440	489	273	380	333
ENSMUSG00000039713	Plekhg5	pleckstrin_homology_domain_containing_family_G_with_RhoGef_domain_member_5	4:152072498-152115400	2.01298	1.50771	0.996834	2.38131	1.74708	221	171	88	237	181
ENSMUSG00000039710	Slc7a12	solute_carrier_family_7_cationic_amino_acid_transporter_y+_system_member_12	3:14480697-14505830	0	0	0	0	0	0	0	0	0	0
ENSMUSG00000101091	Gm29384	predicted_gene_29384	Y:35225889-35229236	0	0	0	0	0	0	0	0	0	0
ENSMUSG00000090675	Olfr111	olfactory_receptor_111	17:37529957-37530997	0	0	0	0	0	0	0	0	0	0
ENSMUSG00000101092	Gm21796	predicted_gene_21796	Y:86499617-86500312	0	0	0	0	0	0	0	0	0	0
ENSMUSG00000101095	Gm29329	predicted_gene_29329	Y:9307879-9310243	0	0	0	0	0	0	0	0	0	0
ENSMUSG00000101094	Gm29533	predicted_gene_29533	Y:9377058-9377672	0	0	0	0	0	0	0	0	0	0
ENSMUSG00000101096	Gm21524	predicted_gene_21524	Y:69982864-69983559	0	0	0	0	0	0	0	0	0	0
ENSMUSG00000087691	Gm15674	predicted_gene_15674	1:130422824-130437914	0	0	0	0	0	0	0	0	0	0
ENSMUSG00000078813	Leng1	leukocyte_receptor_cluster_LRC_member_1	7:3660098-3665840	6.63605	5.30515	6.65153	5.17159	6.19265	201	166	162	142	177
ENSMUSG00000023243	Kcnk5	potassium_channel_subfamily_K_member_5	14:20140058-20181782	0	0	0	0	0	0	0	0	0	0
ENSMUSG00000023247	Guca2a	guanylate_cyclase_activator_2a_guanylin_	4:119637704-119639471	0	0	0.153586	0.408669	0.130933	0	0	1	3	1
ENSMUSG00000067047	Olfr719-ps	olfactory_receptor_719_pseudogene	5:106906738-106906980	0	0	0	0	0	0	0	0	0	0
ENSMUSG00000015766	Eps8	epidermal_growth_factor_receptor_pathway_substrate_8	6:137477245-137654876	7.31113	7.18853	6.58611	9.31362	8.96668	1589	1614	1151	1835	1839
ENSMUSG00000067049	Unc93a	unc_93_homolog_A_C._elegans_	17:13108617-13131791	0	0	0.0345176	0.122482	0	0	0	1	4	0
ENSMUSG00000023249	Parp3	poly_ADP_ribose_polymerase_family_member_3	9:106470322-106476949	6.4509	4.47736	4.36203	6.19972	5.94492	629	451	342	548	547
ENSMUSG00000092297	Gm4214	predicted_gene_4214	7:22983714-22984673	0	0	0	0	0	0	0	0	0	0
ENSMUSG00000092290	Gm20452	predicted_gene_20452	17:36500360-36501581	0	0	0	0	0	0	0	0	0	0
ENSMUSG00000092292	Olfr113	olfactory_receptor_113	17:37574454-37575448	0	0	0	0	0	0	0	0	0	0
ENSMUSG00000092293	Gm17919	predicted_gene_17919	7:86541965-86542661	0	0	0	0	0	0	0	0	0	0
ENSMUSG00000056043	Rgs9bp	regulator_of_G_protein_signalling_9_binding_protein	7:35578993-35585582	0.0779222	0.0215485	0.0138437	0.135082	0.0589854	7	2	1	11	5
ENSMUSG00000031543	Ank1	ankyrin_1_erythroid	8:22974844-23150497	3.57914	3.40211	2.83128	3.62307	3.61141	1275	1252	811	1170	1214
ENSMUSG00000050323	Ndufaf6	NADH_dehydrogenase_ubiquinone_complex_I_assembly_factor_6	4:11051045-11076205	4.20179	3.65805	4.92973	5.1015	4.81677	159	143	150	175	172
ENSMUSG00000000440	Pparg	peroxisome_proliferator_activated_receptor_gamma	6:115360951-115490399	19.4635	24.2018	22.9952	19.6553	20.4383	1100	1413	1045	1007	1090
ENSMUSG00000031540	Kat6a	K_lysine_acetyltransferase_6A	8:22859535-22943259	18.5059	18.3672	14.9643	17.6664	15.9039	2370	2430	1541	2051	1922
ENSMUSG00000055134	9130017K11Rik	RIKEN_cDNA_9130017K11_gene	11:67921504-67947659	0.185131	0.119472	0.153489	0.187212	0.0817484	12	8	8	11	5
ENSMUSG00000031546	Gins4	GINS_complex_subunit_4_Sld5_homolog_	8:23226610-23237668	36.7875	35.6103	28.4935	36.0719	32.7718	684	684	426	608	575
ENSMUSG00000031545	Gpat4	glycerol_3_phosphate_acyltransferase_4	8:23172946-23208453	27.5285	29.9066	35.0219	30.2236	33.8439	1480	1661	1514	1473	1717
ENSMUSG00000055137	Sugct	succinyl_CoA_glutarate_CoA_transferase	13:16857855-17694732	4.81232	4.27916	5.14965	3.88881	3.43931	86	79	74	63	58
ENSMUSG00000055138	Gm4861	predicted_gene_4861	3:137550045-137552622	0.383272	0.074229	0	0.0845237	0.0812689	5	1	0	1	1
ENSMUSG00000050328	Hoxc12	homeobox_C12	15:102936757-102938609	0	0	0	0	0	0	0	0	0	0
ENSMUSG00000031548	Sfrp1	secreted_frizzled_related_protein_1	8:23411502-23449632	0	0	0	0	0	0	0	0	0	0
ENSMUSG00000071591	Gm10339	predicted_gene_10339	14:7374667-7412375	0.0322595	0.0312389	0.0401187	0.0355713	0.0342015	1	1	1	1	1
ENSMUSG00000097589	Dleu2	deleted_in_lymphocytic_leukemia_2	14:61602839-61682373	1.92485	1.96951	1.56012	1.87684	1.76145	491	519	320	434	424
ENSMUSG00000106843	Gm42458	predicted_gene_42458	6:127325489-127325857	0.198803	0.577348	0.494471	0.219212	0.632098	1	3	2	1	3
ENSMUSG00000097582	Gm26527	predicted_gene_26527	13:93940990-93943015	0.150633	0.0728975	0.0468326	0	0.0798099	4	2	1	0	2
ENSMUSG00000097581	Gm21936	predicted_gene_21936	12:87792580-87796877	0.160083	0.271206	0	0.132433	0.0848171	4	7	0	3	2
ENSMUSG00000097580	Gm5432	predicted_gene_5432	12:15817003-15888155	0	0	0	0	0.0930957	0	0	0	0	2
ENSMUSG00000106847	Peg13	paternally_expressed_13	15:72805600-72810324	11.1165	14.7586	10.0791	10.9612	10.4477	716	982	522	640	635
ENSMUSG00000106845	Gm43156	predicted_gene_43156	5:147745516-147749176	0	0	0	0	0	0	0	0	0	0
ENSMUSG00000097584	1700125G22Rik	RIKEN_cDNA_1700125G22_gene	3:27154026-27157019	0.170402	0.0825054	0	0	0.0903302	2	1	0	0	1
ENSMUSG00000062175	Tgif2	TGFB_induced_factor_homeobox_2	2:156840007-156855570	0.054099	0.198999	0.0269115	0.202904	0.149055	5	19	2	17	13
ENSMUSG00000025979	Mob4	MOB_family_member_4_phocein	1:55131231-55154899	6.24678	6.25734	7.11981	4.28485	6.31262	862	892	790	536	822
ENSMUSG00000025978	Rftn2	raftlin_family_member_2	1:55170159-55226782	1.28407	1.30784	1.08312	1.24404	1.34892	115	121	78	101	114
ENSMUSG00000025977	Boll	bol_boule_like_Drosophila_	1:55248658-55363469	0	0	0.0223329	0	0	0	0	1	0	0
ENSMUSG00000091987	Gm10352	predicted_gene_10352	Y:2900989-2912206	0	0	0	0	0	0	0	0	0	0
ENSMUSG00000091980	Gm3719	predicted_gene_3719	14:51343127-51344597	0	0	0	0	0	0	0	0	0	0
ENSMUSG00000091983	Olfr457	olfactory_receptor_457	6:42471162-42476335	0	0	0.0673284	0.0298484	0.028699	0	0	2	1	1
ENSMUSG00000030208	Emp1	epithelial_membrane_protein_1	6:135362545-135383173	23.6941	20.1191	23.0871	24.3611	24.5483	2060	1807	1614	1920	2014
ENSMUSG00000056445	Hoxaas2	Hoxa_cluster_antisense_RNA_2	6:52165674-52169564	0.724666	0.46348	0.17702	0.713753	0.534813	56	37	11	50	39
ENSMUSG00000021087	Rtn1	reticulon_1	12:72211752-72409054	0	0.0388549	0	0.0442731	0	0	3	0	3	0
ENSMUSG00000021086	Ccdc175	coiled_coil_domain_containing_175	12:72101292-72185029	0.0836786	0.0270103	0.0346882	0.0615439	0.118228	3	1	1	2	4
ENSMUSG00000021081	Serpina1f	serine_or_cysteine_peptidase_inhibitor_clade_A_member_1F	12:103688044-103695529	0	0	0	0	0	0	0	0	0	0
ENSMUSG00000022191	Drosha	drosha_ribonuclease_type_III	15:12824815-12935290	26.6836	22.4752	29.8252	27.0728	30.7534	3003	2613	2699	2762	3266
ENSMUSG00000090585	4933406F09Rik	RIKEN_cDNA_4933406F09_gene	14:7412460-7508369	0	0	0	0	0	0	0	0	0	0
ENSMUSG00000022194	Pabpn1	poly_A_binding_protein_nuclear_1	14:54892500-54898169	13.586	10.5784	10.0298	9.24887	9.9971	1191	958	707	735	827
ENSMUSG00000022195	6030458C11Rik	RIKEN_cDNA_6030458C11_gene	15:12808177-12824657	27.8376	26.643	25.0465	27.7758	27.9349	1508	1491	1091	1364	1428
ENSMUSG00000022197	Pdzd2	PDZ_domain_containing_2	15:12359711-12739924	0.0871375	0.0407197	0.0971561	0.0861774	0.0923411	29	14	26	26	29
ENSMUSG00000022199	Slc22a17	solute_carrier_family_22_organic_cation_transporter_member_17	14:54906727-54913132	0	0	0.0397689	0.0352612	0	0	0	1	1	0
ENSMUSG00000079177	Fam228a	family_with_sequence_similarity_228_member_A	12:4713817-4738383	0	0	0	0	0	0	0	0	0	0
ENSMUSG00000090588	Gm9573	predicted_gene_9573	17:35617923-35626637	0	0	0	0	0	0	0	0	0	0
ENSMUSG00000090589	Gm17180	predicted_gene_17180	2:180099913-180101502	0	0	0	0	0	0	0	0	0	0
ENSMUSG00000105577	Gm43208	predicted_gene_43208	3:34416495-34418162	0	0	0	0	0	0	0	0	0	0
ENSMUSG00000105574	Gm43648	predicted_gene_43648	5:48624669-48627153	0	0	0	0	0	0	0	0	0	0
ENSMUSG00000105575	Gm43475	predicted_gene_43475	5:127108069-127108856	0	0	0	0	0	0	0	0	0	0
ENSMUSG00000105572	Gm43300	predicted_gene_43300	3:119727748-119729790	3.44715	4.69244	2.23283	2.57469	2.47338	96	135	50	65	65
ENSMUSG00000105570	Gm42682	predicted_gene_42682	3:102714252-102715516	0.289953	0.168412	0.288474	0.191897	0.184383	5	3	4	3	3
ENSMUSG00000105571	Gm43662	predicted_gene_43662	5:14778932-14781202	0	0	0	0	0	0	0	0	0	0
ENSMUSG00000028520	4921539E11Rik	RIKEN_cDNA_4921539E11_gene	4:103230445-103290863	0	0	0	0	0	0	0	0	0	0
ENSMUSG00000105578	Gm43663	predicted_gene_43663	5:14665649-14667153	0	0	0	0	0	0	0	0	0	0
ENSMUSG00000105579	Gm43251	predicted_gene_43251	5:99039063-99171421	0	0	0	0	0	0	0	0	0	0
ENSMUSG00000103938	Gm36960	predicted_gene_36960	9:91128484-91130518	0	0	0	0	0	0	0	0	0	0
ENSMUSG00000103939	Ighv3-4	immunoglobulin_heavy_variable_V3_4	12:114253617-114254051	0	0	0	0	0	0	0	0	0	0
ENSMUSG00000103930	Gm36961	predicted_gene_36961	1:180976158-180976289	21.1188	16.6771	11.75	19.0048	17.6682	38	31	17	31	30
ENSMUSG00000030207	Fam234b	family_with_sequence_similarity_234_member_B	6:135197977-135244955	3.83757	5.03087	3.00898	4.2978	3.77238	525	711	331	533	487
ENSMUSG00000103932	Gm36963	predicted_gene_36963	16:77539882-77542205	0	0	0	0	0	0	0	0	0	0
ENSMUSG00000103934	Ighv5-3	immunoglobulin_heavy_variable_V5_3	12:113589967-113590413	0	0	0	0	0	0	0	0	0	0
ENSMUSG00000103935	AY702102	cDNA_sequence_AY702102	2:169962015-169963187	0	0	0	0	0	0	0	0	0	0
ENSMUSG00000030206	Gsg1	germ_cell_specific_gene_1	6:135237326-135254351	0.217923	0.21095	0.237137	0.180312	0.346416	8	8	7	6	12
ENSMUSG00000015340	Cybb	cytochrome_b_245_beta_polypeptide	X:9435252-9487771	0.0116645	0	0	0	0	1	0	0	0	0
ENSMUSG00000029678	Hyal5	hyaluronoglucosaminidase_5	6:24857997-24891958	0	0	0	0	0	0	0	0	0	0
ENSMUSG00000029679	Hyal6	hyaluronoglucosaminidase_6	6:24733245-24745452	0.0212509	0	0	0	0	1	0	0	0	0
ENSMUSG00000029670	Ing3	inhibitor_of_growth_family_member_3	6:21949571-21976038	2.48295	2.80282	2.72004	2.83343	2.70545	319	372	281	330	328
ENSMUSG00000029671	Wnt16	wingless_type_MMTV_integration_site_family_member_16	6:22288227-22298522	0	0	0	0	0	0	0	0	0	0
ENSMUSG00000029672	Fam3c	family_with_sequence_similarity_3_member_C	6:22306520-22356243	14.8125	14.8706	17.0729	16.3567	14.9526	970	1006	899	971	924
ENSMUSG00000029673	Auts2	autism_susceptibility_candidate_2	5:131437333-132543344	0.00166977	0.00484924	0.00207657	0	0.00177029	1	3	1	0	1
ENSMUSG00000029674	Limk1	LIM_domain_containing_protein_kinase	5:134656039-134688598	9.08226	10.259	10.9328	11.6399	8.4531	1372	1601	1328	1594	1205
ENSMUSG00000029675	Eln	elastin	5:134702593-134747323	0	0	0.00942945	0.00836064	0.00803869	0	0	1	1	1
ENSMUSG00000029676	Pot1a	protection_of_telomeres_1A	6:25743737-25809246	3.86181	3.92831	3.62688	3.97923	4.64732	531	558	401	496	603
ENSMUSG00000038148	Cldn16	claudin_16	16:26463135-26482765	0	0	0	0	0	0	0	0	0	0
ENSMUSG00000038145	Snrk	SNF_related_kinase	9:122117283-122169702	2.22534	2.13394	1.28862	2.60824	2.09293	320	317	149	340	284
ENSMUSG00000038146	Notch3	notch_3	17:32120820-32166880	0.310076	0.670927	0.226838	0.261564	0.280272	34	76	20	26	29
ENSMUSG00000038147	Cd84	CD84_antigen	1:171839697-171890718	0.0193099	0.0186897	0	0.0106461	0.0204619	2	2	0	1	2
ENSMUSG00000038141	Tmem181a	transmembrane_protein_181A	17:6270470-6308314	13.2064	13.2997	13.338	14.5682	13.3068	793	825	644	793	754
ENSMUSG00000038143	Stox2	storkhead_box_2	8:47180048-47352348	0.155664	0.111377	0.134677	0.104524	0.121931	23	17	16	14	17
ENSMUSG00000072847	A530017D24Rik	RIKEN_cDNA_A530017D24_gene	11:61864568-61868058	1.4761	1.44844	1.45852	1.606	1.26425	73	74	58	72	59
ENSMUSG00000072845	Tmprss11a	transmembrane_protease_serine_11a	5:86410410-86468990	0	0	0	0	0.0272038	0	0	0	0	2
ENSMUSG00000072844	G530011O06Rik	RIKEN_cDNA_G530011O06_gene	X:169975043-169978917	0.154114	0.447566	0.344987	0.101996	0.0980017	5	15	9	3	3
ENSMUSG00000072849	Serpina1e	serine_or_cysteine_peptidase_inhibitor_clade_A_member_1E	12:103946931-103958975	0	0	0	0	0	0	0	0	0	0
ENSMUSG00000028109	Hormad1	HORMA_domain_containing_1	3:95559677-95587671	0	0	0	0	0	0	0	0	0	0
ENSMUSG00000028108	Ecm1	extracellular_matrix_protein_1	3:95734147-95739569	18.2865	21.354	18.125	19.8182	20.1717	1197	1444	954	1176	1246
ENSMUSG00000025359	Pmel	premelanosome_protein	10:128706258-128720238	0.206643	0.400078	0	0.227972	0.182495	6	12	0	6	5
ENSMUSG00000025358	Cdk2	cyclin_dependent_kinase_2	10:128697939-128705051	32.7284	28.3816	20.3323	31.3449	27.3946	1085	972	542	942	857
ENSMUSG00000028101	Pias3	protein_inhibitor_of_activated_STAT_3	3:96696384-96706070	4.12712	4.3198	3.43469	4.21706	4.91924	529	572	354	490	595
ENSMUSG00000028100	Nudt17	nudix_nucleoside_diphosphate_linked_moiety_X_type_motif_17	3:96706067-96708562	1.52348	0.954225	1.04762	1.32469	1.74741	85	55	47	67	92
ENSMUSG00000025351	Cd63	CD63_antigen	10:128908919-128912816	390.849	420.908	425.9	442.848	412.53	5493	6111	4813	5642	5471
ENSMUSG00000025350	Rdh5	retinol_dehydrogenase_5	10:128913593-128922888	2.04297	1.50962	1.33823	1.65151	1.30559	131	100	69	96	79
ENSMUSG00000025357	Dgka	diacylglycerol_kinase_alpha	10:128720141-128744056	3.52692	3.18644	2.07938	3.68886	3.18383	135	126	64	128	115
ENSMUSG00000028104	Polr3gl	polymerase_RNA_III_DNA_directed_polypeptide_G_like	3:96577872-96594181	6.0765	4.65216	4.05327	6.18511	5.79541	220	174	118	203	198
ENSMUSG00000028107	Tars2	threonyl_tRNA_synthetase_2_mitochondrial_putative_	3:95739976-95760206	8.04204	8.40666	8.91253	8.63765	9.65957	1139	1230	1015	1109	1291
ENSMUSG00000028106	Rprd2	regulation_of_nuclear_pre_mRNA_domain_containing_2	3:95760341-95818863	8.13441	8.14861	6.2509	7.05345	7.47119	1463	1514	904	1150	1268
ENSMUSG00000062825	Actg1	actin_gamma_cytoplasmic_1	11:120345690-120348542	36.144	114.63	56.8722	38.572	37.591	3069	10055	3883	2969	3012
ENSMUSG00000062826	Ces2f	carboxylesterase_2F	8:104947356-104955962	0	0	0	0	0.0852824	0	0	0	0	2
ENSMUSG00000062822	4833420G17Rik	RIKEN_cDNA_4833420G17_gene	13:119462759-119486117	10.5451	10.9802	9.88887	10.312	11.8393	370	398	279	328	392
ENSMUSG00000106671	Gm42900	predicted_gene_42900	5:107254338-107256504	0	0.0327813	0.0841993	0	0	0	1	2	0	0
ENSMUSG00000085815	Gm13548	predicted_gene_13548	2:52739071-52739455	0	0.184512	0.236961	0.210102	0.202011	0	1	1	1	1
ENSMUSG00000049957	Ccdc137	coiled_coil_domain_containing_137	11:120458115-120464358	7.72798	8.21551	11.5608	7.16584	8.71695	621	682	747	522	661
ENSMUSG00000042148	Cox10	cytochrome_c_oxidase_assembly_protein_10	11:63962627-64079468	7.44749	6.86296	7.40432	7.70489	7.51319	354	337	283	332	337
ENSMUSG00000052212	Cd177	CD177_antigen	7:24743983-24760311	0.380094	0.390937	0.147717	0.314469	0.276918	16	17	5	12	11
ENSMUSG00000052214	Opa3	optic_atrophy_3	7:19228334-19256543	15.0838	15.5461	16.0647	13.9693	14.4541	1128	1201	966	947	1020
ENSMUSG00000106676	Gm42895	predicted_gene_42895	6:33039124-33042119	0	0	0	0	0.0778518	0	0	0	0	3
ENSMUSG00000052217	Hbb-bh1	hemoglobin_Z_beta_like_embryonic_chain	7:103841636-103843164	0	0	0	0	0	0	0	0	0	0
ENSMUSG00000073489	Ifi204	interferon_activated_gene_204	1:173747293-173766943	30.3228	30.7865	31.4837	28.4642	32.1335	1617	1696	1350	1376	1617
ENSMUSG00000106677	Ugt2a1	UDP_glucuronosyltransferase_2_family_polypeptide_A1	5:87459490-87490871	0	0	0	0	0	0	0	0	0	0
ENSMUSG00000087644	Gm14703	predicted_gene_14703	X:7651106-7657258	0.523987	0.0390314	0.100253	0.0889343	0.598004	13	1	2	2	14
ENSMUSG00000087647	Gm15407	predicted_gene_15407	5:148820767-148837798	0.347121	0.223982	0.431687	0.2553	0.122672	3	2	3	2	1
ENSMUSG00000087646	Gm1667	predicted_gene_1667	4:139910488-139912133	0	0	0	0	0	0	0	0	0	0
ENSMUSG00000087641	Gm12811	predicted_gene_12811	4:109569214-109656791	0	0	0	0	0	0	0	0	0	0
ENSMUSG00000087640	Gm14798	predicted_gene_14798	X:94028854-94099304	0.123395	0.179177	0.383641	0.0680313	0.261513	2	3	5	1	4
ENSMUSG00000087643	Gm11314	predicted_gene_11314	13:22772656-22773471	0	0	0	0	0	0	0	0	0	0
ENSMUSG00000087642	Ighe	Immunoglobulin_heavy_constant_epsilon	12:113271174-113273248	0	0	0	0	0	0	0	0	0	0
ENSMUSG00000103066	Gm36967	predicted_gene_36967	2:136679961-136680226	0	0	0	0	0.292385	0	0	0	0	1
ENSMUSG00000103067	Gm30414	predicted_gene_30414	1:7497968-7518149	0	0	0	0	0	0	0	0	0	0
ENSMUSG00000103065	Gm20236	predicted_gene_20236	14:69277601-69282140	0	0	0	0	0	0	0	0	0	0
ENSMUSG00000103062	Gm37200	predicted_gene_37200	9:104043605-104045776	0.202647	0.0980854	0.126008	0.0372418	0.357932	6	3	3	1	10
ENSMUSG00000103063	Gm33163	predicted_gene_33163	Y:22484124-22484737	0	0	0	0	0	0	0	0	0	0
ENSMUSG00000103060	Gm36969	predicted_gene_36969	1:104906523-104909331	0	0	0	0	0	0	0	0	0	0
ENSMUSG00000103061	Gm36970	predicted_gene_36970	1:90837275-90839133	0	0.0763875	0	0.0435122	0	0	2	0	1	0
ENSMUSG00000060084	Olfr748	olfactory_receptor_748	14:50710332-50711255	0	0	0	0	0	0	0	0	0	0
ENSMUSG00000060081	Hist1h2aa	histone_cluster_1_H2aa	13:23934462-23934851	0.188098	0	0.233923	0	0.199421	1	0	1	0	1
ENSMUSG00000071302	2610044O15Rik8	RIKEN_cDNA_2610044O15_gene	8:129216354-129234406	1.7554	1.76103	1.44876	1.70757	1.33598	110	114	73	97	79
ENSMUSG00000068706	Gm10250	predicted_pseudogene_10250	15:5120602-5121172	120.896	117.027	113.442	115.647	122.669	941	941	710	816	901
ENSMUSG00000105231	Iglj3	immunoglobulin_lambda_joining_3	16:19067041-19067078	0	0	0	0	0	0	0	0	0	0
ENSMUSG00000019880	Rspo3	R_spondin_3	10:29453109-29535867	0	0	0	0	0	0	0	0	0	0
ENSMUSG00000019883	Echdc1	enoyl_Coenzyme_A_hydratase_domain_containing_1	10:29313166-29346661	9.47703	7.13345	5.2623	9.42283	8.06123	598	465	267	539	480
ENSMUSG00000019888	Mgat4c	MGAT4_family_member_C	10:101681487-102391469	0	0	0	0	0	0	0	0	0	0
ENSMUSG00000019889	Ptprk	protein_tyrosine_phosphatase_receptor_type_K	10:28074820-28597397	0	0.0115003	0	0.0130952	0	0	1	0	1	0
ENSMUSG00000053161	Daw1	dynein_assembly_factor_with_WDR_repeat_domains_1	1:83159752-83210574	0	0.0187483	0.0240776	0.0213484	0.0410319	0	1	1	1	2
ENSMUSG00000053164	Gpr21	G_protein_coupled_receptor_21	2:37516332-37520603	0.0381478	0.0184704	0.0237207	0.021032	0	2	1	1	1	0
ENSMUSG00000053166	Cdh22	cadherin_22	2:165111507-165234853	0	0	0.0214104	0	0.0364867	0	0	1	0	2
ENSMUSG00000053168	9030619P08Rik	RIKEN_cDNA_9030619P08_gene	15:75427606-75431829	0	0	0	0	0	0	0	0	0	0
ENSMUSG00000018287	Spag7	sperm_associated_antigen_7	11:70663771-70669416	17.2645	15.9123	15.9436	16.9077	15.5481	606	577	450	538	515
ENSMUSG00000018286	Psmb6	proteasome_prosome_macropain_subunit_beta_type_6	11:70525367-70527858	34.9445	31.5636	39.9639	35.1098	33.253	1480	1381	1361	1348	1329
ENSMUSG00000024758	Rtn3	reticulon_3	19:7425901-7483289	39.7601	43.468	37.8008	40.4249	36.3355	3524	3980	2694	3248	3039
ENSMUSG00000024759	Atl3	atlastin_GTPase_3	19:7494040-7538608	32.4851	34.5838	25.294	33.5997	25.3602	2966	3262	1857	2781	2185
ENSMUSG00000021508	Cxcl14	chemokine_C_X_C_motif_ligand_14	13:56288647-56296551	0	0	0	0	0	0	0	0	0	0
ENSMUSG00000083413	Vmn1r-ps110	vomeronasal_1_receptor_pseudogene_110	13:22628071-22629164	0	0	0	0	0	0	0	0	0	0
ENSMUSG00000060559	Gm10083	predicted_gene_10083	8:47413129-47415359	0	0	0	0	0	0	0	0	0	0
ENSMUSG00000024750	Zfand5	zinc_finger_AN1_type_domain_5	19:21272278-21282289	7.26485	6.65536	8.21348	7.24808	7.46538	858	812	780	776	832
ENSMUSG00000074871	Ctsm	cathepsin_M	13:61536444-61541839	0	0	0	0	0	0	0	0	0	0
ENSMUSG00000021500	Ddx46	DEAD_Asp_Glu_Ala_Asp_box_polypeptide_46	13:55635027-55681256	25.7125	23.5855	29.2834	26.947	25.6199	2042	1935	1870	1940	1920
ENSMUSG00000021501	Caml	calcium_modulating_ligand	13:55623005-55632411	10.8112	14.1357	14.6534	12.4792	13.549	345	466	376	361	408
ENSMUSG00000074874	Ctla2b	cytotoxic_T_lymphocyte_associated_protein_2_beta	13:60895351-60897447	4.11782	3.20618	2.67188	4.09808	3.98426	92	74	48	83	84
ENSMUSG00000074876	Spata5l1	spermatogenesis_associated_5_like_1	2:122630625-122632930	2.34484	2.24486	2.65976	2.41609	2.37564	91	90	83	85	87
ENSMUSG00000024757	Slc22a19	solute_carrier_family_22_organic_anion_transporter_member_19	19:7673061-7711310	0	0	0	0	0	0	0	0	0	0
ENSMUSG00000086118	Gm14169	predicted_gene_14169	2:156609206-156613422	0	0	0	0	0	0	0	0	0	0
ENSMUSG00000086119	Gm2415	predicted_gene_2415	9:118890075-118926455	0.969284	0.609056	0.317211	0.656549	0.59468	57	37	15	35	33
ENSMUSG00000086112	4930563I02Rik	RIKEN_cDNA_4930563I02_gene	14:60087071-60096093	0	0	0	0	0	0	0	0	0	0
ENSMUSG00000070382	Olfr391-ps	olfactory_receptor_391_pseudogene	11:73798753-73803052	0	0	0	0	0	0	0	0	0	0
ENSMUSG00000086111	Gm15326	predicted_gene_15326	13:111867936-111874730	0	0	0	0	0	0	0	0	0	0
ENSMUSG00000086117	Gm12065	predicted_gene_12065	11:24198737-24202624	0	0	0	0	0	0	0	0	0	0
ENSMUSG00000086114	Gm14642	predicted_gene_14642	2:173394566-173395720	0	0	0	0	0	0	0	0	0	0
ENSMUSG00000036275	9530068E07Rik	RIKEN_cDNA_9530068E07_gene	11:52396428-52408728	47.7923	52.5389	51.7655	50.0073	51.475	3789	4303	3300	3594	3851
ENSMUSG00000036270	Edc4	enhancer_of_mRNA_decapping_4	8:105880881-105894908	8.13088	8.14731	9.60571	8.52993	9.80015	939	972	892	893	1068
ENSMUSG00000036273	Lrrk2	leucine_rich_repeat_kinase_2	15:91673175-91816120	5.22754	7.34793	5.07902	5.9528	5.07229	960	1394	750	991	879
ENSMUSG00000036278	Macrod1	MACRO_domain_containing_1	19:7056768-7198061	9.04039	7.35763	5.37082	8.44814	6.59027	157	132	75	133	108
ENSMUSG00000022972	1110004E09Rik	RIKEN_cDNA_1110004E09_gene	16:90925809-90934927	16.0275	13.4173	16.5124	17.098	14.3648	577	499	478	558	488
ENSMUSG00000022973	Synj1	synaptojanin_1	16:90936092-91011308	1.49424	1.94002	2.06783	1.70702	1.466	337	452	375	349	312
ENSMUSG00000022971	Ifnar2	interferon_alpha_and_beta_receptor_2	16:91372783-91405589	9.23896	8.04899	7.56542	8.1401	8.16314	770	693	507	615	642
ENSMUSG00000022974	Paxbp1	PAX3_and_PAX7_binding_protein_1	16:91014037-91044543	5.97526	6.72953	7.10951	6.38016	7.33669	624	726	597	604	723
ENSMUSG00000076655	Ighv4-1	immunoglobulin_heavy_variable_4_1	12:113948282-113948796	0	0	0	0	0	0	0	0	0	0
ENSMUSG00000022978	Mis18a	MIS18_kinetochore_protein_homolog_A_S._pombe_	16:90719312-90727404	6.19559	6.34332	5.71529	6.89079	4.70772	364	385	270	367	261
ENSMUSG00000027229	4933406J08Rik	RIKEN_cDNA_4933406J08_gene	2:122186272-122206397	0	0	0.078041	0	0	0	0	2	0	0
ENSMUSG00000027221	Chst1	carbohydrate_keratan_sulfate_Gal_6_sulfotransferase_1	2:92599707-92615250	21.8163	16.1103	9.87219	16.4566	15.229	797	608	290	545	525
ENSMUSG00000070552	Mrgprx1	MAS_related_GPR_member_X1	7:48020971-48027597	0	0	0	0	0	0	0	0	0	0
ENSMUSG00000070551	Mrgprb5	MAS_related_GPR_member_B5	7:48167983-48169019	0	0	0	0	0	0	0	0	0	0
ENSMUSG00000027222	Pex16	peroxisomal_biogenesis_factor_16	2:92374676-92381217	3.43272	3.60933	4.04826	3.91729	3.98269	116	126	110	120	127
ENSMUSG00000027225	Duoxa2	dual_oxidase_maturation_factor_2	2:122298900-122302885	0	0.0446213	0.11461	0	0	0	1	2	0	0
ENSMUSG00000027224	Duoxa1	dual_oxidase_maturation_factor_1	2:122302191-122313730	0.10137	0.152644	0.182096	0.161531	0.238719	9	14	13	13	20
ENSMUSG00000027227	Sord	sorbitol_dehydrogenase	2:122234749-122265340	21.7085	14.7037	8.41731	17.4442	15.9315	696	487	217	507	482
ENSMUSG00000098609	Anxa11os	annexin_A11_opposite_strand	14:25856777-25870266	0.207143	0.0859385	0.0736022	0.0652926	0.188144	7	3	2	2	6
ENSMUSG00000097342	Gm26618	predicted_gene_26618	X:6027056-6092269	0	0	0	0	0	0	0	0	0	0
ENSMUSG00000040929	Rfx3	regulatory_factor_X_3_influences_HLA_class_II_expression_	19:27761721-28011166	0	0	0	0	0	0	0	0	0	0
ENSMUSG00000040928	S100pbp	S100P_binding_protein	4:129148005-129189727	1.49849	1.43218	1.16768	1.05144	1.1156	316	312	198	201	222
ENSMUSG00000094383	AC123873.1	-	JH584299.1:90482-93220	0	0	0	0	0	0	0	0	0	0
ENSMUSG00000029994	Anxa4	annexin_A4	6:86736840-86793584	26.8096	25.3971	26.3857	19.7518	21.6912	2761	2702	2185	1844	2108
ENSMUSG00000029993	Nfu1	NFU1_iron_sulfur_cluster_scaffold_homolog_S._cerevisiae_	6:87009236-87028461	6.34743	6.45153	8.0693	6.9501	7.81017	540	567	552	536	627
ENSMUSG00000029992	Gfpt1	glutamine_fructose_6_phosphate_transaminase_1	6:87042846-87092197	17.5764	23.6515	21.5291	18.7311	17.629	2653	3688	2613	2563	2511
ENSMUSG00000029999	Tgfa	transforming_growth_factor_alpha	6:86195223-86275719	0.010056	0.0681453	0.0125058	0.0221879	0.0213118	1	7	1	2	2
ENSMUSG00000029998	Pcyox1	prenylcysteine_oxidase_1	6:86386006-86397154	47.9469	35.6419	23.4518	39.2848	40.6298	4447	3415	1749	3303	3556
ENSMUSG00000006464	Bbs1	Bardet_Biedl_syndrome_1_human_	19:4886898-4906627	6.67744	7.82523	5.28009	6.95999	6.64436	508	615	323	480	477
ENSMUSG00000006462	A530013C23Rik	RIKEN_cDNA_A530013C23_gene	2:167691177-167729172	0.157786	0.105745	0.0301886	0.133888	0.360148	13	9	2	10	28
ENSMUSG00000006463	Zdhhc24	zinc_finger_DHHC_domain_containing_24	19:4878668-4885397	2.19905	3.1131	3.26449	3.39422	3.09488	253	370	302	354	336
ENSMUSG00000022309	Angpt1	angiopoietin_1	15:42424727-42676977	34.3702	32.1691	7.58843	27.0952	18.3757	1994	1928	354	1425	1006
ENSMUSG00000006469	Slc34a3	solute_carrier_family_34_sodium_phosphate_member_3	2:25228898-25234364	0.021595	0	0.026856	0	0	1	0	1	0	0
ENSMUSG00000104308	Gm36971	predicted_gene_36971	12:47165042-47165507	0	0	0	0	0	0	0	0	0	0
ENSMUSG00000104306	Gm36972	predicted_gene_36972	1:165775868-165777155	0.108518	0.210066	0	0	0.115051	1	2	0	0	1
ENSMUSG00000104304	Gm36974	predicted_gene_36974	9:35835387-35836457	0	0	0	0	0	0	0	0	0	0
ENSMUSG00000104302	Gm36975	predicted_gene_36975	1:160264324-160443072	0.0802606	0.194226	0.149721	0.309885	0.170098	2	5	3	7	4
ENSMUSG00000104303	Gm36976	predicted_gene_36976	3:43547173-43548282	0	0	0	0	0	0	0	0	0	0
ENSMUSG00000104301	Wdr49	WD_repeat_domain_49	3:75274988-75482156	13.504	13.3681	9.74448	10.8043	9.92515	1103	1128	640	800	765
ENSMUSG00000073770	Olfr1333	olfactory_receptor_1333	4:118829485-118836273	0	0	0	0	0	0	0	0	0	0
ENSMUSG00000073771	Btbd19	BTB_POZ_domain_containing_19	4:117119219-117125725	4.04537	3.97937	3.62183	3.71877	4.20755	432	439	311	360	424
ENSMUSG00000073774	Kncn	kinocilin	4:115884400-115889526	0.0252263	0	0	0.0278161	0.106926	1	0	0	1	4
ENSMUSG00000073775	Kti12	KTI12_homolog_chromatin_associated_S._cerevisiae_	4:108847785-108849413	11.8439	12.5547	20.498	11.1277	15.319	263	288	366	224	321
ENSMUSG00000073778	Faddos	Fas_TNFRSF6_associated_via_death_domain_opposite_strand	7:144567355-144581512	0.208998	0.134857	0	0.153714	0.147645	3	2	0	2	2
ENSMUSG00000073779	Lrp8os2	low_density_lipoprotein_receptor_related_protein_8_apolipoprotein_e_receptor_opposite_strand_2	4:107806033-107823022	0	0	0	0.0179276	0	0	0	0	1	0
ENSMUSG00000100680	1810044D09Rik	RIKEN_cDNA_1810044D09_gene	6:91440987-91441755	2.1132	2.48398	1.87716	2.33115	1.91954	14	17	10	14	12
ENSMUSG00000034122	Nlrp4d	NLR_family_pyrin_domain_containing_4D	7:10358873-10388935	0	0.0240804	0	0.0274201	0.0263642	0	1	0	1	1
ENSMUSG00000034120	Srsf2	serine_arginine_rich_splicing_factor_2	11:116849901-116853094	59.8458	48.9078	59.4045	64.668	60.0608	4796	4049	3828	4698	4542
ENSMUSG00000034121	Mks1	Meckel_syndrome_type_1	11:87853215-87863803	1.9633	1.90049	1.83123	1.99916	2.04053	156	156	117	144	153
ENSMUSG00000034126	Pomt2	protein_O_mannosyltransferase_2	12:87106866-87147902	10.0926	10.1065	8.548	9.53369	8.26732	696	720	474	596	538
ENSMUSG00000034127	Tspan8	tetraspanin_8	10:115817284-115849893	0	0.038192	0	0.0434888	0.167172	0	1	0	1	4
ENSMUSG00000074093	Svip	small_VCP_p97_interacting_protein	7:51997165-52006018	0	0.0232223	0	0	0	0	1	0	0	0
ENSMUSG00000094806	Cyp2d10	cytochrome_P450_family_2_subfamily_d_polypeptide_10	15:82402846-82407194	0	0.08622	0	0	0	0	2	0	0	0
ENSMUSG00000029331	4930522N08Rik	RIKEN_cDNA_4930522N08_gene	5:99682999-99685034	0	0	0	0	0	0	0	0	0	0
ENSMUSG00000029330	Cds1	CDP_diacylglycerol_synthase_1	5:101765130-101823858	0	0.0708072	0	0.0806881	0.0581366	0	4	0	4	3
ENSMUSG00000029333	Rasgef1b	RasGEF_domain_family_member_1B	5:99217426-99252927	0.476743	0.461476	0.355718	0.44175	0.222283	25	25	15	21	11
ENSMUSG00000029335	Bmp3	bone_morphogenetic_protein_3	5:98854415-98884396	0	0	0	0	0	0	0	0	0	0
ENSMUSG00000029334	Prkg2	protein_kinase_cGMP_dependent_type_II	5:98929773-99037351	13.9793	17.5831	13.5879	16.0665	14.6797	1433	1862	1120	1493	1420
ENSMUSG00000029337	Fgf5	fibroblast_growth_factor_5	5:98254184-98277030	0	0	0	0	0	0	0	0	0	0
ENSMUSG00000029338	Antxr2	anthrax_toxin_receptor_2	5:97882783-98031043	5.46642	6.44226	5.23135	5.39123	5.25448	538	655	414	481	488
ENSMUSG00000069421	Olfr810	olfactory_receptor_810	10:129790609-129791614	0	0	0	0	0	0	0	0	0	0
ENSMUSG00000046438	Scgb2b24	secretoglobin_family_2B_member_24	7:33737190-33739312	0	0	0	0	0	0	0	0	0	0
ENSMUSG00000046435	Gm13078	predicted_gene_13078	4:143719455-143729158	0	0	0	0	0.0738223	0	0	0	0	2
ENSMUSG00000046434	Hnrnpa1	heterogeneous_nuclear_ribonucleoprotein_A1	15:103240432-103244955	73.6658	88.7839	72.5391	80.1228	74.7411	1926	2398	1525	1899	1844
ENSMUSG00000046431	Olfr518	olfactory_receptor_518	7:108880603-108881604	0	0	0	0	0	0	0	0	0	0
ENSMUSG00000046432	Ngfrap1	nerve_growth_factor_receptor_TNFRSF16_associated_protein_1	X:136270253-136271978	17.3146	17.1683	16.4875	32.135	33.5959	781	800	598	1314	1430
ENSMUSG00000035299	Mid1	midline_1	X:169685199-170005736	1.12869	1.50428	1.46472	1.42553	1.27699	207	285	216	237	221
ENSMUSG00000035298	Klhl35	kelch_like_35	7:99466004-99474022	0	0	0	0	0	0	0	0	0	0
ENSMUSG00000035293	G2e3	G2_M_phase_specific_E3_ubiquitin_ligase	12:51348061-51376986	11.5853	11.8257	9.34609	12.2362	10.9329	1927	2032	1250	1845	1716
ENSMUSG00000035297	Cops4	COP9_constitutive_photomorphogenic_homolog_subunit_4_Arabidopsis_thaliana_	5:100518309-100547803	17.6858	16.8598	17.7817	17.2158	17.0336	1514	1491	1224	1336	1376
ENSMUSG00000035296	Sgcg	sarcoglycan_gamma_dystrophin_associated_glycoprotein_	14:61221059-61258490	0.126045	0.0609984	0.117564	0	0.100191	4	2	3	0	3
ENSMUSG00000035295	Wdr38	WD_repeat_domain_38	2:38997476-39006168	0.259828	0.335353	0.188492	0.382173	0.252398	12	16	7	16	11
ENSMUSG00000042532	Golga7b	golgi_autoantigen_golgin_subfamily_a_7B	19:42247574-42270348	0.111792	0.108213	0.0834166	0.271317	0.142155	5	5	3	11	6
ENSMUSG00000059939	9430015G10Rik	RIKEN_cDNA_9430015G10_gene	4:156109982-156127265	9.71108	9.93802	9.25429	10.797	9.51966	1014	1072	777	1022	938
ENSMUSG00000059934	Prh1	proline_rich_protein_HaeIII_subfamily_1	6:132569809-132572941	0	0	0	0	0	0	0	0	0	0
ENSMUSG00000007415	Gatad1	GATA_zinc_finger_domain_containing_1	5:3632932-3657185	72.0338	80.4969	57.871	70.9013	73.2293	5161	5958	3334	4605	4951
ENSMUSG00000007411	Mark3	MAP_microtubule_affinity_regulating_kinase_3	12:111574510-111656227	20.1804	18.1723	22.4581	21.2582	21.2937	932	867	834	890	928
ENSMUSG00000048347	Pcdhb18	protocadherin_beta_18	18:37489465-37494505	1.22242	0.957915	0.597238	0.850826	0.87904	84	68	33	53	57
ENSMUSG00000078963	Hsbp1l1	heat_shock_factor_binding_protein_1_like_1	18:80229758-80247102	0.0586397	0.170297	0.218777	0	0.0621697	1	3	3	0	1
ENSMUSG00000035745	Grin3b	glutamate_receptor_ionotropic_NMDA3B	10:79970715-79977190	0.0436396	0.183052	0.0723616	0.160464	0.0924865	3	13	4	10	6
ENSMUSG00000078546	2210404O09Rik	RIKEN_cDNA_2210404O09_gene	17:21879570-21909926	4.62022	4.43718	3.84566	4.87594	4.99251	254	252	170	243	259
ENSMUSG00000096714	Olfr699	olfactory_receptor_699	7:106790049-106790999	0	0	0	0	0	0	0	0	0	0
ENSMUSG00000075327	Zbtb2	zinc_finger_and_BTB_domain_containing_2	10:4367074-4388108	2.83684	2.07508	3.081	2.27976	3.01984	221	167	193	161	222
ENSMUSG00000075325	Gm13582	predicted_gene_13582	2:60964376-60975151	0	0	0.0687231	0	0	0	0	2	0	0
ENSMUSG00000075324	Fign	fidgetin	2:63971507-64098038	0	0	0	0	0.00527069	0	0	0	0	1
ENSMUSG00000045160	Bola3	bolA_like_3_E._coli_	6:83349147-83360136	5.98751	4.35932	5.25058	5.2924	5.58581	468	352	330	375	412
ENSMUSG00000107102	Gm42726	predicted_gene_42726	5:65587716-65591440	0.0570437	0.110423	0.141882	0.125863	0.120894	1	2	2	2	2
ENSMUSG00000058600	Rpl30	ribosomal_protein_L30	15:34440505-34443640	85.1565	78.0466	85.4231	74.4352	85.1078	5414	5126	4367	4290	5106
ENSMUSG00000107106	Gm43760	predicted_gene_43760	2:35762865-35765879	0	0	0	0	0	0	0	0	0	0
ENSMUSG00000078896	Gm8923	predicted_gene_8923	2:175469985-175482171	0	0	0	0	0	0	0	0	0	0
ENSMUSG00000078897	Gm4724	predicted_gene_4724	2:175422300-175435807	0	0	0	0	0	0	0	0	0	0
ENSMUSG00000078894	2210418O10Rik	RIKEN_cDNA_2210418O10_gene	2:176226569-176240328	1.49736	1.03683	1.34565	1.13332	1.29722	137	98	99	94	112
ENSMUSG00000001150	Mcm3ap	minichromosome_maintenance_deficient_3_S._cerevisiae_associated_protein	10:76468971-76515856	16.6675	15.4665	17.183	17.5493	16.5299	1450	1390	1202	1384	1357
ENSMUSG00000001157	Gmcl1	germ_cell_less_homolog_1_Drosophila_	6:86691768-86733383	5.78099	6.2344	5.67722	6.13839	6.11528	561	625	443	540	560
ENSMUSG00000001156	Mxd1	MAX_dimerization_protein_1	6:86647042-86669161	1.14654	1.02035	0.942919	1.37696	1.16601	124	114	82	135	119
ENSMUSG00000001155	Ftcd	formiminotransferase_cyclodeaminase	10:76575648-76590338	0.0383272	0	0.0238323	0.0211309	0.0609311	2	0	1	1	3
ENSMUSG00000078891	Gm11008	predicted_gene_11008	2:176097450-176100706	0	0	0	0	0	0	0	0	0	0
ENSMUSG00000001158	Snrnp27	small_nuclear_ribonucleoprotein_27_U4_U6.U5_	6:86675151-86684522	19.2669	15.9203	20.4535	18.4571	22.2308	608	519	519	528	662
ENSMUSG00000078898	Gm4723	predicted_gene_4723	2:175372436-175384201	0	0	0	0	0	0	0	0	0	0
ENSMUSG00000010277	2610507B11Rik	RIKEN_cDNA_2610507B11_gene	11:78261752-78290623	40.42	37.2107	37.0957	39.5567	40.3294	6106	5807	4506	5417	5749
ENSMUSG00000087322	Gm16075	predicted_gene_16075	11:75860969-75861494	0	0	0	0	0	0	0	0	0	0
ENSMUSG00000087323	Gm14170	predicted_gene_14170	2:156377925-156378968	0	0	0	0	0.234968	0	0	0	0	1
ENSMUSG00000087326	Gm12503	predicted_gene_12503	4:44092632-44109311	0	0	0	0	0	0	0	0	0	0
ENSMUSG00000087327	Gm15884	predicted_gene_15884	6:124715573-124718831	1.36905	0.441802	0.425645	0.251727	0.483576	12	4	3	2	4
ENSMUSG00000087324	Gm14818	predicted_gene_14818	X:95471448-95557987	0	0	0	0	0	0	0	0	0	0
ENSMUSG00000051832	E230016K23Rik	RIKEN_cDNA_E230016K23_gene	11:83582056-83623693	0.271697	0.283239	0.0259914	0.184433	0.221489	13	14	1	8	10
ENSMUSG00000087328	Gm12120	predicted_gene_12120	11:33705550-33711435	0	0	0	0	0	0	0	0	0	0
ENSMUSG00000087329	Gm15671	predicted_gene_15671	1:68024243-68025763	0	0	0	0	0	0	0	0	0	0
ENSMUSG00000051839	Gypa	glycophorin_A	8:80494045-80510785	0.762893	0.699644	0.9488	1.72746	1.74457	19	18	19	39	41
ENSMUSG00000038188	Scarf1	scavenger_receptor_class_F_member_1	11:75513540-75526582	4.27175	3.63039	2.48893	4.17424	2.72679	254	223	119	225	153
ENSMUSG00000032212	Sltm	SAFB_like_transcription_modulator	9:70542920-70592237	54.4867	55.4115	62.7569	51.8485	56.4397	2708	2845	2508	2336	2647
ENSMUSG00000032216	Nedd4	neural_precursor_cell_expressed_developmentally_down_regulated_4	9:72662346-72749852	104.494	98.5468	79.2727	104.375	94.1371	25447	24792	15523	23042	21633
ENSMUSG00000032217	Rnf111	ring_finger_111	9:70425429-70503725	5.91842	6.34551	6.48639	6.1411	6.28347	539	597	475	507	540
ENSMUSG00000032215	Rsl24d1	ribosomal_L24_domain_containing_1	9:73113426-73123333	10.5172	13.4818	9.84201	11.975	12.6625	404	535	304	417	459
ENSMUSG00000032218	Ccnb2	cyclin_B2	9:70407689-70421554	94.4013	70.275	94.6666	81.9747	91.6137	1983	1525	1599	1561	1816
ENSMUSG00000084987	Gm13134	predicted_gene_13134	4:154601197-154604202	0	0	0	0	0.138195	0	0	0	0	2
ENSMUSG00000084986	Gm16224	predicted_gene_16224	4:135143421-135144285	0.712216	0.17242	0.442864	0.196333	0.188773	4	1	2	1	1
ENSMUSG00000084985	Gm16135	predicted_gene_16135	10:62998779-62999689	0.129152	0	0	0	0	1	0	0	0	0
ENSMUSG00000050431	Olfr730	olfactory_receptor_730	14:50186262-50187218	0	0	0	0	0	0	0	0	0	0
ENSMUSG00000084983	Gm11789	predicted_gene_11789	11:120526855-120531784	0	0	0	0	0	0	0	0	0	0
ENSMUSG00000084982	Gm15275	predicted_gene_15275	X:33282100-33282446	0	0	0	0	0	0	0	0	0	0
ENSMUSG00000084981	Gm15962	predicted_gene_15962	19:12706055-12721247	0	0	0	0	0	0	0	0	0	0
ENSMUSG00000084980	Slc36a1os	solute_carrier_family_36_proton_amino_acid_symporter_member_1_opposite_strand	11:55191719-55197864	0.0351501	0.0340379	0	0	0	1	1	0	0	0
ENSMUSG00000084989	Crocc2	ciliary_rootlet_coiled_coil_rootletin_family_member_2	1:93168725-93231072	5.73959	1.41388	0.179083	3.00687	3.41178	558	142	14	265	313
ENSMUSG00000040264	Gbp2b	guanylate_binding_protein_2b	3:142594847-142619179	0.207887	0.125769	0.09695	0.0859899	0.0826228	8	5	3	3	3
ENSMUSG00000040265	Dnm3	dynamin_3	1:161982453-162478034	0.0806761	0.0226728	0.0258909	0.0344489	0.0496402	31	9	8	12	18
ENSMUSG00000040263	Klhdc4	kelch_domain_containing_4	8:121796313-121829569	5.11863	4.99674	6.12346	5.84939	5.90594	473	477	455	490	515
ENSMUSG00000040260	Daam2	dishevelled_associated_activator_of_morphogenesis_2	17:49456022-49564337	0.327667	0.399408	0.226377	0.281127	0.321504	27	34	15	21	25
ENSMUSG00000050435	Ube2dnl1	ubiquitin_conjugating_enzyme_E2D_N_terminal_like_1	X:114905012-114905941	0	0	0	0	0	0	0	0	0	0
ENSMUSG00000040268	Plekha1	pleckstrin_homology_domain_containing_family_A_phosphoinositide_binding_specific_member_1	7:130865756-130913312	3.73729	5.9752	5.44811	4.42846	4.31717	755	1247	885	811	823
ENSMUSG00000040269	Mrps28	mitochondrial_ribosomal_protein_S28	3:8802146-8923918	22.7668	22.4918	26.0998	24.0809	24.9206	243	248	224	233	251
ENSMUSG00000058685	Vmn2r51	vomeronasal_2_receptor_51	7:10087198-10105659	0	0	0	0	0	0	0	0	0	0
ENSMUSG00000024251	Thada	thyroid_adenoma_associated	17:84190056-84466196	7.09963	6.28699	8.38962	7.79067	6.85308	763	698	725	759	695
ENSMUSG00000024253	Dync2li1	dynein_cytoplasmic_2_light_intermediate_chain_1	17:84626496-84655558	33.6325	28.5873	18.3982	28.2991	23.2517	607	533	267	463	396
ENSMUSG00000027559	Car3	carbonic_anhydrase_3	3:14863512-14872523	0	0	0	0	0	0	0	0	0	0
ENSMUSG00000024256	Adcyap1	adenylate_cyclase_activating_polypeptide_1	17:93199422-93205485	0	0	0	0	0	0	0	0	0	0
ENSMUSG00000024259	Slc25a46	solute_carrier_family_25_member_46	18:31580168-31609902	13.1581	15.3365	13.3165	13.9965	12.4143	784	944	638	756	698
ENSMUSG00000024258	Polr2d	polymerase_RNA_II_DNA_directed_polypeptide_D	18:31789159-31796642	35.0685	31.4207	42.5625	30.8969	42.6922	457	423	446	365	525
ENSMUSG00000075078	Olfr1250	olfactory_receptor_1250	2:89656395-89661216	0	0	0	0.0288581	0	0	0	0	1	0
ENSMUSG00000075075	Olfr1253	olfactory_receptor_1253	2:89751870-89752826	0	0	0	0	0	0	0	0	0	0
ENSMUSG00000059486	Kbtbd2	kelch_repeat_and_BTB_POZ_domain_containing_2	6:56777524-56797813	7.50972	9.58533	8.86706	8.66113	7.93803	791	1043	751	827	789
ENSMUSG00000059481	Plg	plasminogen	17:12378609-12419384	0.106509	0.206202	0	0.146864	0.141094	4	8	0	5	5
ENSMUSG00000059482	2610301B20Rik	RIKEN_cDNA_2610301B20_gene	4:10874498-10899425	10.7873	9.60618	9.28909	9.87739	11.0783	712	655	493	591	690
ENSMUSG00000059488	Olfr727	olfactory_receptor_727	14:50126553-50127587	0	0	0	0	0	0	0	0	0	0
ENSMUSG00000048933	Olfr722	olfactory_receptor_722	14:49894258-49901941	0	0	0	0	0	0	0	0	0	0
ENSMUSG00000056687	Gm11696	predicted_gene_11696	11:109352835-109363654	0.0415	0.0803476	0.0860173	0.0762983	0.0586346	3	6	5	5	4
ENSMUSG00000061937	Csn1s2a	casein_alpha_s2_like_A	5:87774567-87788797	0	0	0	0	0	0	0	0	0	0
ENSMUSG00000027551	Zfp64	zinc_finger_protein_64	2:168893331-168955587	6.06548	8.64981	8.93065	6.82237	8.32155	560	825	663	571	725
ENSMUSG00000027550	Lrrcc1	leucine_rich_repeat_and_coiled_coil_domain_containing_1	3:14533788-14572658	5.4797	5.7534	3.92118	4.77343	4.70083	756	820	435	597	612
ENSMUSG00000055489	Ano5	anoctamin_5	7:51511029-51598709	0	0	0	0	0	0	0	0	0	0
ENSMUSG00000005107	Slc2a9	solute_carrier_family_2_facilitated_glucose_transporter_member_9	5:38349273-38503143	0.818511	0.570017	0.45404	0.818467	0.767544	139	100	62	126	123
ENSMUSG00000005102	Eif2ak4	eukaryotic_translation_initiation_factor_2_alpha_kinase_4	2:118388618-118475234	5.23036	3.75851	4.39928	5.779	4.91791	621	461	420	622	551
ENSMUSG00000005103	Wdr1	WD_repeat_domain_1	5:38526813-38563221	23.2523	36.0777	27.0799	24.274	24.8076	3840	6155	3596	3634	3866
ENSMUSG00000055480	Zfp458	zinc_finger_protein_458	13:67254918-67269068	0.567874	1.18082	0.863153	0.719218	0.757782	27	58	33	31	34
ENSMUSG00000055485	Soga1	suppressor_of_glucose_autophagy_associated_1	2:157015799-157079254	0.269347	0.395038	0.639482	0.333134	0.726547	33	50	63	37	84
ENSMUSG00000081443	Gm3880	predicted_pseudogene_3880	X:102686292-102687029	0	0	0	0	0	0	0	0	0	0
ENSMUSG00000081175	Gm5793	predicted_pseudogene_5793	X:76538909-76539538	0	0	0	0	0	0	0	0	0	0
ENSMUSG00000096956	Snhg18	small_nucleolar_RNA_host_gene_18	15:32240565-32244662	46.504	33.5947	22.1636	32.0213	30.2906	942	703	361	588	579
ENSMUSG00000081449	Gm11432	predicted_gene_11432	11:83687610-83688456	0	0	0	0	0	0	0	0	0	0
ENSMUSG00000101469	Gm29556	predicted_gene_29556	Y:12330536-12331231	0	0	0	0	0	0	0	0	0	0
ENSMUSG00000015354	Pcolce2	procollagen_C_endopeptidase_enhancer_2	9:95637601-95698096	5.37084	6.04779	9.56143	5.75194	6.63739	343	399	491	333	400
ENSMUSG00000015355	Cd48	CD48_antigen	1:171682009-171705258	0.162567	0.0786728	0	0.0896733	0.215354	4	2	0	2	5
ENSMUSG00000015357	Clpx	caseinolytic_mitochondrial_matrix_peptidase_chaperone_subunit	9:65294260-65330658	12.6243	11.4784	12.0133	13.1763	13.1023	873	820	668	826	855
ENSMUSG00000040482	Dxo	decapping_exoribonuclease	17:34837019-34839233	2.88084	2.78864	2.38848	3.13313	2.80921	213	213	142	210	196
ENSMUSG00000040483	Xaf1	XIAP_associated_factor_1	11:72301629-72313733	0.190706	0.0984554	0.0790554	0.252454	0.229049	15	8	5	18	17
ENSMUSG00000040481	Bptf	bromodomain_PHD_finger_transcription_factor	11:107033081-107132127	9.56918	11.2662	10.2461	10.7447	9.71189	2460	2992	2118	2504	2356
ENSMUSG00000101465	Gm29190	predicted_gene_29190	Y:80071842-80075081	0	0	0	0	0	0	0	0	0	0
ENSMUSG00000040488	Ltbp4	latent_transforming_growth_factor_beta_binding_protein_4	7:27305136-27337692	14.3189	14.4134	12.7249	14.7595	12.1248	1906	1982	1362	1781	1523
ENSMUSG00000040489	Sox30	SRY_sex_determining_region_Y_box_30	11:45980310-46017994	0.0244772	0	0	0	0	1	0	0	0	0
ENSMUSG00000051306	Usp42	ubiquitin_specific_peptidase_42	5:143710325-143732280	5.13327	6.25205	5.49778	5.33298	5.50476	670	843	577	631	678
ENSMUSG00000085211	B430219N15Rik	RIKEN_cDNA_B430219N15_gene	10:7780185-7781357	0.113441	0.0366171	0.0470257	0	0.200368	3	1	1	0	5
ENSMUSG00000085213	Gm13091	predicted_gene_13091	4:150566869-150568544	0.469242	0.454246	0.19452	0.51759	0.662984	3	3	1	3	4
ENSMUSG00000085214	0610005C13Rik	RIKEN_cDNA_0610005C13_gene	7:45567795-45575327	0.0923616	0.0782374	0.0430736	0.15283	0.0856443	8	7	3	12	7
ENSMUSG00000085217	6030471H07Rik	RIKEN_cDNA_6030471H07_gene	4:84042039-84044879	0	0	0	0	0	0	0	0	0	0
ENSMUSG00000085218	BB218582	expressed_sequence_BB218582	2:106642914-106650364	0	0	0	0	0	0	0	0	0	0
ENSMUSG00000047281	Sfn	stratifin	4:133600556-133602168	0.955067	0.528311	0.622151	0.451538	0.530145	21	12	11	9	11
ENSMUSG00000047284	Neurl4	neuralized_E3_ubiquitin_protein_ligase_4	11:69901072-69913820	5.92079	6.321	6.9845	6.78536	6.10902	797	879	756	828	776
ENSMUSG00000047286	Olfr370	olfactory_receptor_370	8:83541093-83542188	0	0	0	0	0	0	0	0	0	0
ENSMUSG00000057228	Aadat	aminoadipate_aminotransferase	8:60506124-60545677	0	0	0	0	0.0436934	0	0	0	0	1
ENSMUSG00000057229	Atp5sl	ATP5S_like	7:25619414-25625551	3.61883	3.14612	2.97203	3.84136	3.15476	265	238	175	255	218
ENSMUSG00000057223	Gm6578	predicted_gene_6578	6:12099518-12109583	0	0	0	0.104832	0.100693	0	0	0	2	2
ENSMUSG00000046886	Zfp474	zinc_finger_protein_474	18:52615915-52639830	0.0760189	0.0735774	0.141808	0.0419115	0.120852	2	2	3	1	3
ENSMUSG00000046881	Olfr374	olfactory_receptor_374	8:72107040-72110509	0	0	0	0	0	0	0	0	0	0
ENSMUSG00000066705	Fxyd6	FXYD_domain_containing_ion_transport_regulator_6	9:45370185-45396158	0	0	0	0	0	0	0	0	0	0
ENSMUSG00000066704	Cyp2b19	cytochrome_P450_family_2_subfamily_b_polypeptide_19	7:26757142-26772630	0	0	0	0	0	0	0	0	0	0
ENSMUSG00000016194	Hsd11b1	hydroxysteroid_11_beta_dehydrogenase_1	1:193221634-193264075	0.0698096	0.135157	0.0868167	0.0898446	0.0863098	6	12	6	7	7
ENSMUSG00000095466	Gm3015	predicted_gene_3015	14:42763525-42768821	0.0423546	0.0410145	0	0	0.134667	1	1	0	0	3
ENSMUSG00000084168	Atp5l2-ps	ATP_synthase_H+_transporting_mitochondrial_FO_complex_subunit_G2_pseudogene	11:97768060-97768371	11.5212	11.6078	12.866	12.7093	12.4585	49	51	44	49	50
ENSMUSG00000095464	Gm21987	predicted_gene_21987	16:38347040-38362297	0	0	0	0	0	0	0	0	0	0
ENSMUSG00000095462	Gm21725	predicted_gene_21725	Y:13348521-13349063	0	0	0	0	0	0	0	0	0	0
ENSMUSG00000095463	Entpd4	ectonucleoside_triphosphate_diphosphohydrolase_4	14:69337174-69367270	0	0	0	0	0	0	0	0	0	0
ENSMUSG00000095460	Vmn2r-ps16	vomeronasal_2_receptor_pseudogene_16	4:146605105-146605481	0	0	0	0	0	0	0	0	0	0
ENSMUSG00000103269	Gm36978	predicted_gene_36978	Y:22588411-22589106	0	0	0	0	0	0	0	0	0	0
ENSMUSG00000103266	Gm36979	predicted_gene_36979	2:118039843-118041480	0	0.131794	0	0.300298	0	0	1	0	2	0
ENSMUSG00000103261	Gm36981	predicted_gene_36981	3:84058968-84063452	0	0	0	0	0	0	0	0	0	0
ENSMUSG00000103262	Ighv5-8	immunoglobulin_heavy_variable_V5_8	12:113654964-113655424	0	0	0	0	0	0	0	0	0	0
ENSMUSG00000103263	Gm36982	predicted_gene_36982	1:122521749-122522876	0	0	0	0	0	0	0	0	0	0
ENSMUSG00000054360	Bsx	brain_specific_homeobox	9:40874127-40877972	0	0	0	0	0	0	0	0	0	0
ENSMUSG00000052769	Gm9889	predicted_gene_9889	3:115715150-115716728	0	0	0	0	0	0	0	0	0	0
ENSMUSG00000052760	A630001G21Rik	RIKEN_cDNA_A630001G21_gene	1:85717083-85778643	2.11229	2.37305	2.35848	2.33011	2.40182	137	159	123	137	147
ENSMUSG00000052763	Zfp212	Zinc_finger_protein_212	6:47920476-47932639	10.2297	11.0747	9.52134	11.38	10.4968	473	529	354	477	458
ENSMUSG00000052767	Gm12703	predicted_gene_12703	4:95029963-95048370	0	0	0	0	0	0	0	0	0	0
ENSMUSG00000102271	C630050I24Rik	RIKEN_cDNA_C630050I24_gene	8:107119110-107119892	0.562132	0.0907243	0.233027	0.516743	0.198557	6	1	2	5	2
ENSMUSG00000018042	Cyb5r3	cytochrome_b5_reductase_3	15:83153494-83172592	49.9707	47.0107	38.3239	48.2262	47.6434	3021	2936	1863	2643	2718
ENSMUSG00000018040	Rrp7a	ribosomal_RNA_processing_7_homolog_A_S._cerevisiae_	15:83113433-83122801	16.9582	18.9137	20.4148	17.6927	21.5509	1531	1764	1482	1448	1836
ENSMUSG00000050947	Amigo1	adhesion_molecule_with_Ig_like_domain_1	3:108186335-108192286	1.47608	2.53002	1.49754	1.81805	1.72887	266	471	217	297	294
ENSMUSG00000050944	Efcab5	EF_hand_calcium_binding_domain_5	11:77089915-77188968	0.300618	0.244063	0.229142	0.267433	0.267186	31	26	19	25	26
ENSMUSG00000050945	Zfp438	zinc_finger_protein_438	18:5210031-5334439	0.662967	0.420448	0.142147	0.731309	0.629874	29	19	5	29	26
ENSMUSG00000102275	Gm37144	predicted_gene_37144	1:4778063-4779212	1.08443	1.11152	0.475982	0.985166	1.14923	17	18	6	14	17
ENSMUSG00000071521	Try10	trypsin_10	6:41354105-41357914	0	0	0	0	0	0	0	0	0	0
ENSMUSG00000100799	1700027H10Rik	RIKEN_cDNA_1700027H10_gene	3:45416584-45439310	0	0	0	0	0	0	0	0	0	0
ENSMUSG00000102276	2900069G24Rik	RIKEN_cDNA_2900069G24_gene	1:181381178-181382488	0	0	0	0	0	0	0	0	0	0
ENSMUSG00000100795	Gm29208	predicted_gene_29208	9:106125838-106127060	0	0	0	0	0	0	0	0	0	0
ENSMUSG00000100797	Gm28596	predicted_gene_28596	Y:40843557-40844252	0	0	0	0	0	0	0	0	0	0
ENSMUSG00000100796	Gm28163	predicted_gene_28163	2:165601463-165601787	0	0	0	0	0	0	0	0	0	0
ENSMUSG00000100791	Gm28199	predicted_gene_28199	1:90974459-90975260	0	0	0	0	0.125645	0	0	0	0	1
ENSMUSG00000100790	Gm28518	predicted_gene_28518	Y:33382665-33385900	0	0	0	0	0	0	0	0	0	0
ENSMUSG00000100793	Gm28479	predicted_gene_28479	1:92585870-92588129	0	0	0	0	0	0	0	0	0	0
ENSMUSG00000100792	Gm29161	predicted_gene_29161	Y:5340177-5340875	0	0	0	0	0	0	0	0	0	0
ENSMUSG00000062712	Olfr531	olfactory_receptor_531	7:140400130-140401044	0	0	0	0	0	0	0	0	0	0
ENSMUSG00000062713	Sim2	single_minded_homolog_2_Drosophila_	16:94085260-94127032	0.0399772	0	0	0	0.0423623	2	0	0	0	2
ENSMUSG00000106560	Gm43119	predicted_gene_43119	5:111423589-111425710	0	0	0	0	0.0732657	0	0	0	0	2
ENSMUSG00000036078	Sigmar1	sigma_non_opioid_intracellular_receptor_1	4:41738493-41756157	21.8761	16.1724	20.0775	20.5048	20.3102	1477	1128	1090	1255	1294
ENSMUSG00000106566	Gm43836	predicted_gene_43836	5:64558183-64558563	0	0	0	0	0	0	0	0	0	0
ENSMUSG00000106567	2010309G21Rik	RIKEN_cDNA_2010309G21_gene	16:19051367-19106749	0	0	0	0	0	0	0	0	0	0
ENSMUSG00000002343	Armc6	armadillo_repeat_containing_6	8:70220172-70234466	2.49164	2.81777	3.60522	3.15822	3.05935	208	243	242	239	241
ENSMUSG00000002342	Tmem161a	transmembrane_protein_161A	8:70172356-70183681	2.47456	2.74415	2.6209	2.84971	2.62953	364	417	310	380	365
ENSMUSG00000002341	Ncan	neurocan	8:70093085-70120873	0	0	0.0126796	0	0.0108095	0	0	1	0	1
ENSMUSG00000099855	Gm28486	predicted_gene_28486	Y:31290381-31292742	0	0	0	0	0	0	0	0	0	0
ENSMUSG00000002345	Borcs8	BLOC_1_related_complex_subunit_8	8:70139499-70167488	4.66987	3.69199	3.60951	3.46849	4.35725	251	205	156	169	221
ENSMUSG00000091390	Gm17168	predicted_gene_17168	17:57041775-57047143	0	0	0	0	0	0	0	0	0	0
ENSMUSG00000091393	5330438I03Rik	RIKEN_cDNA_5330438I03_gene	1:166306741-166309585	0	0	0	0	0	0	0	0	0	0
ENSMUSG00000061165	Olfr160	olfactory_receptor_160	9:37711348-37712277	0	0	0	0	0	0	0	0	0	0
ENSMUSG00000091396	Spanxn4	SPANX_family_member_N4	12:62687822-62688244	0	0	0	0	0	0	0	0	0	0
ENSMUSG00000071528	Usmg5	upregulated_during_skeletal_muscle_growth_5	19:47083471-47090625	108.211	95.3774	106.215	96.1126	124.248	503	458	397	405	545
ENSMUSG00000093705	Vmn1r-ps142	vomeronasal_1_receptor_pseudogene_142	17:20426432-20427283	0	0	0	0	0	0	0	0	0	0
ENSMUSG00000096881	Gm20874	predicted_gene_20874	Y:67606856-67631468	0	0	0	0	0	0	0	0	0	0
ENSMUSG00000093707	Obox4-ps9	oocyte_specific_homeobox_4_pseudogene_9	7:15023991-15025698	0	0	0	0	0	0	0	0	0	0
ENSMUSG00000093701	Gm21970	predicted_gene_21970	16:91391721-91419451	1.82566	2.97225	1.65132	1.28161	2.02265	22	37	16	14	23
ENSMUSG00000093703	Gm18397	predicted_gene_18397	17:23086072-23086658	0	0	0	0	0	0	0	0	0	0
ENSMUSG00000093702	Vmn1r-ps20	vomeronasal_1_receptor_pseudogene_20	6:58406413-58407327	0	0	0	0	0	0	0	0	0	0
ENSMUSG00000055811	Cldn17	claudin_17	16:88505807-88506978	0	0	0	0	0	0	0	0	0	0
ENSMUSG00000055817	Mta3	metastasis_associated_3	17:83706163-83821516	7.18758	6.43228	6.26675	6.79257	7.32337	649	600	455	556	624
ENSMUSG00000099851	Gm29542	predicted_gene_29542	12:31486958-31487889	0.104202	0.100905	0	0.114899	0	1	1	0	1	0
ENSMUSG00000108092	RP23-461C23.2	-	6:102174030-102177112	0	0	0	0	0	0	0	0	0	0
ENSMUSG00000108093	RP24-401P10.1	-	6:97579427-97581092	0	0	0	0	0	0	0	0	0	0
ENSMUSG00000055818	A230083G16Rik	RIKEN_cDNA_A230083G16_gene	6:124916863-124925844	0.740244	0.214976	0.368234	0.571615	0.470645	10	3	4	7	6
ENSMUSG00000060412	Tas2r124	taste_receptor_type_2_member_124	6:132754730-132755659	0	0	0	0	0	0	0	0	0	0
ENSMUSG00000108094	RP23-91C8.1	-	6:143109214-143153931	0.0449224	0	0	0.0991184	0	1	0	0	2	0
ENSMUSG00000108095	RP24-127M20.7	-	6:128843786-128846959	0	0	0	0	0	0	0	0	0	0
ENSMUSG00000100247	A530053M12Rik	RIKEN_cDNA_A530053M12_gene	1:106400178-106401987	0	0.0967992	0.0621881	0.0551392	0.0530159	0	2	1	1	1
ENSMUSG00000100246	Gm20879	predicted_gene_20879	Y:89999717-90000411	0	0	0	0	0	0	0	0	0	0
ENSMUSG00000107213	Gm3302	predicted_gene_3302	5:95662305-95664998	0	0	0	0	0	0	0	0	0	0
ENSMUSG00000100244	Gm29279	predicted_gene_29279	Y:35350343-35351038	0	0	0	0	0	0	0	0	0	0
ENSMUSG00000107215	Gm43197	predicted_gene_43197	6:3336772-3339354	1.84605	1.34713	0.635783	1.53515	1.56505	65	49	18	49	52
ENSMUSG00000107214	4930500F04Rik	RIKEN_cDNA_4930500F04_gene	5:149847747-149864280	0	0	0	0	0	0	0	0	0	0
ENSMUSG00000107217	4930524B17Rik	RIKEN_cDNA_4930524B17_gene	6:19247899-19278843	0	0	0	0	0	0	0	0	0	0
ENSMUSG00000100240	Gm20820	predicted_gene_20820	Y:86061772-86087952	0	0	0	0	0	0	0	0	0	0
ENSMUSG00000107219	Gm42738	predicted_gene_42738	6:127767542-127768905	0	0	0	0	0	0	0	0	0	0
ENSMUSG00000107218	Gm42530	predicted_gene_42530	5:90922732-90924902	0	0	0	0	0	0	0	0	0	0
ENSMUSG00000100249	Gm21950	predicted_gene_21950	X:3076875-3078817	0	0	0	0	0	0	0	0	0	0
ENSMUSG00000100248	Gm28950	predicted_gene_28950	Y:52013770-52017009	0	0	0	0	0	0	0	0	0	0
ENSMUSG00000040770	Il25	interleukin_25	14:54932695-54935837	0	0.133463	0.0857424	0.304249	0.0730962	0	2	1	4	1
ENSMUSG00000096289	Olfr1484	olfactory_receptor_1484	19:13585306-13586253	0	0	0	0	0	0	0	0	0	0
ENSMUSG00000060923	Acyp2	acylphosphatase_2_muscle_type	11:30505991-30649587	16.1511	14.5645	17.1259	15.9411	14.7734	190	177	162	170	164
ENSMUSG00000096284	Tcstv1	2_cell_stage_variable_group_member_1	13:119893388-119894785	0	0	0.169336	0	0.0360902	0	0	4	0	1
ENSMUSG00000096283	Gm6176	predicted_gene_6176	7:22050599-22051504	0	0	0	0	0	0	0	0	0	0
ENSMUSG00000040774	Cept1	choline_ethanolaminephosphotransferase_1	3:106502260-106547802	6.51181	6.61657	4.02291	6.28343	6.52805	463	486	230	405	438
ENSMUSG00000037035	Inhbb	inhibin_beta_B	1:119415465-119422248	0	0	0	0	0	0	0	0	0	0
ENSMUSG00000037034	Pax1	paired_box_1	2:147361925-147393295	0	0	0	0	0	0	0	0	0	0
ENSMUSG00000037031	Tspan15	tetraspanin_15	10:62185396-62231218	3.94779	4.07756	3.21402	4.44467	3.92476	194	207	127	198	182
ENSMUSG00000037033	Clca3b	chloride_channel_accessory_3B	3:144822623-144849357	0.0654789	0.147908	0.352868	0.337084	0.208168	3	7	13	14	9
ENSMUSG00000037032	Apbb1	amyloid_beta_A4_precursor_protein_binding_family_B_member_1	7:105558483-105581653	2.38794	2.22418	1.5453	1.96032	2.19215	344	331	179	256	298
ENSMUSG00000020923	Ubtf	upstream_binding_transcription_factor_RNA_polymerase_I	11:102304560-102319742	15.663	14.4554	15.4833	17.8896	16.6163	2769	2640	2201	2867	2772
ENSMUSG00000020922	Lsm12	LSM12_homolog_S._cerevisiae_	11:102162497-102185296	4.54339	14.0603	12.1568	10.4035	10.5291	198	633	426	411	433
ENSMUSG00000020921	Tmem101	transmembrane_protein_101	11:102152546-102156404	8.29835	8.95324	8.38508	7.97802	8.79388	288	321	234	251	288
ENSMUSG00000014602	Kif1a	kinesin_family_member_1A	1:93015464-93101951	0.00602433	0	0.00749199	0	0.00638698	1	0	1	0	1
ENSMUSG00000020926	Adam11	a_disintegrin_and_metallopeptidase_domain_11	11:102761439-102780262	0.207234	0.111447	0.0668141	0.169337	0.0894667	27	15	7	20	11
ENSMUSG00000020925	Ccdc43	coiled_coil_domain_containing_43	11:102684686-102697782	6.65706	7.54906	7.68118	8.33768	4.64787	554	649	514	629	365
ENSMUSG00000014606	Slc25a11	solute_carrier_family_25_mitochondrial_carrier_oxoglutarate_carrier_member_11	11:70644196-70647479	24.1747	22.2482	18.2933	22.2421	20.9242	1157	1100	704	965	945
ENSMUSG00000014609	Chrne	cholinergic_receptor_nicotinic_epsilon_polypeptide	11:70614883-70619216	0.0258304	0	0	0	0	1	0	0	0	0
ENSMUSG00000020929	Eftud2	elongation_factor_Tu_GTP_binding_domain_containing_2	11:102838473-102880985	18.7219	16.365	20.5582	19.6324	19.4493	2794	2523	2467	2656	2739
ENSMUSG00000020928	Higd1b	HIG1_domain_family_member_1B	11:102835849-102838040	0	0	0.0847862	0	0	0	0	1	0	0
ENSMUSG00000101114	Gm28628	predicted_gene_28628	Y:2721836-2722099	0	0	0	0	0	0	0	0	0	0
ENSMUSG00000101115	Gm28664	predicted_gene_28664	Y:78356809-78367279	0	0	0	0	0	0	0	0	0	0
ENSMUSG00000101110	Gm28890	predicted_gene_28890	Y:60149350-60149876	0	0	0	0	0	0	0	0	0	0
ENSMUSG00000101111	Gm28437	predicted_gene_28437	1:24613189-24613971	0	0	0	0	0	0	0	0	0	0
ENSMUSG00000101112	Gm29185	predicted_gene_29185	1:73269064-73306360	0	0	0	0	0	0	0	0	0	0
ENSMUSG00000101113	1700025B11Rik	RIKEN_cDNA_1700025B11_gene	15:77558239-77561892	0	0	0	0	0	0	0	0	0	0
ENSMUSG00000101119	Gm29060	predicted_gene_29060	Y:63680536-63691008	0	0	0	0	0	0	0	0	0	0
ENSMUSG00000072553	Gm525	predicted_gene_525	11:89073841-89093040	0.079392	0.07688	0	0.0875424	0.0841713	1	1	0	1	1
ENSMUSG00000091731	Gm17542	predicted_gene_17542	10:58713606-58718210	0	0	0	0	0	0	0	0	0	0
ENSMUSG00000030022	Adamts9	a_disintegrin_like_and_metallopeptidase_reprolysin_type_with_thrombospondin_type_1_motif_9	6:92772699-92943492	0	0	0	0	0	0	0	0	0	0
ENSMUSG00000030020	Prickle2	prickle_homolog_2_Drosophila_	6:92370908-92706155	1.17989	0.537736	0.685146	1.07366	1.22602	257	121	120	212	252
ENSMUSG00000104548	Gm43857	predicted_gene_43857	3:152391162-152394240	4.07423	3.6671	3.05195	3.78471	2.97933	171	159	103	144	118
ENSMUSG00000104544	Gm43783	predicted_gene_43783	3:140904998-140917459	0	0	0	0	0	0	0	0	0	0
ENSMUSG00000104545	E030032P16Rik	RIKEN_cDNA_E030032P16_gene	5:98346394-98349324	0	0	0	0	0.0265351	0	0	0	0	1
ENSMUSG00000030029	Lrig1	leucine_rich_repeats_and_immunoglobulin_like_domains_1	6:94604529-94700158	13.1901	8.05415	7.48993	11.384	11.3804	1636	1032	747	1280	1332
ENSMUSG00000104547	Gm43022	predicted_gene_43022	5:43528626-43532893	0	0	0	0	0	0	0	0	0	0
ENSMUSG00000092157	Gm17268	predicted_gene_17268	11:82028224-82038562	0	0	0	0	0	0	0	0	0	0
ENSMUSG00000104541	Gm43114	predicted_gene_43114	5:44355705-44356047	0	0	0	0	0	0	0	0	0	0
ENSMUSG00000104542	Ighv8-15	immunoglobulin_heavy_variable_V8_15	12:115844016-115844309	0	0	0	0	0	0	0	0	0	0
ENSMUSG00000104543	Gm6602	predicted_gene_6602	3:111881903-112082001	0	0	0	0	0	0	0	0	0	0
ENSMUSG00000096869	Gm6676	predicted_gene_6676	14:7116798-7125412	0	0	0	0	0	0	0	0	0	0
ENSMUSG00000063145	Bbs5	Bardet_Biedl_syndrome_5_human_	2:69647171-69667571	4.89754	4.70082	4.0862	5.22021	4.57683	237	235	159	229	209
ENSMUSG00000063146	Clip2	CAP_GLY_domain_containing_linker_protein_2	5:134489383-134552434	8.67567	8.29202	8.62331	9.53403	9.73932	792	782	633	789	839
ENSMUSG00000096867	Gm10057	predicted_gene_10057	X:154043986-154055039	0	0	0	0	0	0	0	0	0	0
ENSMUSG00000063142	Kcnma1	potassium_large_conductance_calcium_activated_channel_subfamily_M_alpha_member_1	14:23289431-24004859	0.0422936	0.020471	0.0175324	0.00777257	0.00747327	6	3	2	1	1
ENSMUSG00000096864	Gm21978	predicted_gene_21978	4:145560513-145560889	0	0	0	0	0	0	0	0	0	0
ENSMUSG00000048070	Pirt	phosphoinositide_interacting_regulator_of_transient_receptor_potential_channels	11:66911981-66929876	0	0	0.0217214	0	0	0	0	1	0	0
ENSMUSG00000048077	H1fnt	H1_histone_family_member_N_testis_specific	15:98255982-98257307	0	0	0	0	0	0	0	0	0	0
ENSMUSG00000048076	Arf1	ADP_ribosylation_factor_1	11:59211412-59228270	157.339	61.0272	189.204	158.272	164.913	7230	2897	6991	6593	7151
ENSMUSG00000039501	Znfx1	zinc_finger_NFX1_type_containing_1	2:167035793-167063015	7.40887	7.90054	7.05906	6.94034	7.85129	1240	1366	950	1053	1240
ENSMUSG00000090427	Gm17225	predicted_gene_17225	3:126432883-126439269	0.147602	0	0	0.162755	0	1	0	0	1	0
ENSMUSG00000048078	Tenm4	teneurin_transmembrane_protein_4	7:96171246-96911093	3.26375	3.38569	2.65907	3.52092	2.44828	1270	1361	832	1242	899
ENSMUSG00000039509	Nup133	nucleoporin_133	8:123897123-123949265	10.3952	10.8206	9.53482	10.9933	9.73094	823	885	607	789	727
ENSMUSG00000039508	Fam26d	family_with_sequence_similarity_26_member_D	10:34038784-34044313	0.118511	0.267682	0.221074	0.174303	0.293044	6	14	9	8	14
ENSMUSG00000104897	Gm43203	predicted_gene_43203	3:35845342-35845899	1.31466	2.29077	1.30796	1.8854	2.08986	10	18	8	13	15
ENSMUSG00000104894	Gm43507	predicted_gene_43507	5:44641484-44662153	0	0	0	0	0	0	0	0	0	0
ENSMUSG00000056899	Immp2l	IMP2_inner_mitochondrial_membrane_peptidase_like_S._cerevisiae_	12:41024090-41955588	1.25013	1.51264	1.97872	1.9432	1.50545	44	55	56	62	50
ENSMUSG00000104891	2510017J16Rik	RIKEN_cDNA_2510017J16_gene	5:3585112-3586374	1.27782	0.899584	1.01126	1.28149	1.66188	22	16	14	20	27
ENSMUSG00000104898	Gm30043	predicted_gene_30043	3:82754524-82759860	0	0	0	0	0	0	0	0	0	0
ENSMUSG00000056895	Hist3h2ba	histone_cluster_3_H2ba	11:58948920-58949533	0	0	0.297166	0	0	0	0	2	0	0
ENSMUSG00000102498	Gm19445	predicted_gene_19445	3:33073919-33076356	0	0	0	0	0	0	0	0	0	0
ENSMUSG00000073208	Speer4c	spermatogenesis_associated_glutamate_E_rich_protein_4C	5:15709501-15714271	0	0.0480305	0.123367	0	0	0	1	2	0	0
ENSMUSG00000073209	Klf14	Kruppel_like_factor_14	6:30956023-30959078	0	0	0	0	0	0	0	0	0	0
ENSMUSG00000021322	Aoah	acyloxyacyl_hydrolase	13:20794119-21024252	0.125829	0.243599	0.0312967	0.249856	0.160003	5	10	1	9	6
ENSMUSG00000102491	Gm36986	predicted_gene_36986	1:55960404-55960756	0	0	0	0	0	0	0	0	0	0
ENSMUSG00000102492	Gm36987	predicted_gene_36987	Y:14525080-14528058	0	0	0	0	0	0	0	0	0	0
ENSMUSG00000102493	Gm8010	predicted_gene_8010	1:178143301-178144272	0.08403	0.0813713	0.209003	0.0926566	0.0890886	1	1	2	1	1
ENSMUSG00000021326	Trim27	tripartite_motif_containing_27	13:21179445-21194724	4.88621	4.32923	4.89784	4.68317	5.46093	366	335	295	318	386
ENSMUSG00000021327	Zkscan3	zinc_finger_with_KRAB_and_SCAN_domains_3	13:21387013-21402755	8.74184	9.97584	5.8153	7.60692	7.17828	1146	1351	613	904	888
ENSMUSG00000102496	Gm36989	predicted_gene_36989	18:35574907-35577066	1.0189	0.624637	0.929235	0.974084	0.827787	30	19	22	26	23
ENSMUSG00000102497	Ighv13-1	immunoglobulin_heavy_variable_13_1	12:114267613-114267906	0	0	0	0	0	0	0	0	0	0
ENSMUSG00000022781	Pak2	p21_protein_Cdc42_Rac_activated_kinase_2	16:32016290-32079342	20.7926	22.5509	24.1212	20.1274	22.3417	1935	2168	1805	1698	1962
ENSMUSG00000022780	Mfi2	antigen_p97_melanoma_associated_identified_by_monoclonal_antibodies_133.2_and_96.5	16:31878810-31899020	0.177494	0.223357	0.110368	0.13706	0.43262	10	13	5	7	23
ENSMUSG00000022783	Spag6	sperm_associated_antigen_6	16:16753016-16829456	0	0	0	0	0	0	0	0	0	0
ENSMUSG00000031089	Slc6a14	solute_carrier_family_6_neurotransmitter_transporter_member_14	X:21714896-21742355	0	0.0413525	0	0.212094	0.0226483	0	2	0	9	1
ENSMUSG00000022787	Wdr53	WD_repeat_domain_53	16:32247227-32257083	3.55211	3.04827	2.78837	2.779	3.41716	141	125	89	100	128
ENSMUSG00000022789	Dnm1l	dynamin_1_like	16:16312235-16359030	16.7409	16.7058	26.9517	26.6452	28.3008	971	1001	1257	1401	1549
ENSMUSG00000022788	Fgd4	FYVE_RhoGEF_and_PH_domain_containing_4	16:16416917-16600549	0.173002	0.242991	0.185619	0.366715	0.305557	51	74	44	98	85
ENSMUSG00000031085	Gm498	predicted_gene_498	7:143866871-143897506	0	0.0319843	0	0.0728773	0	0	1	0	2	0
ENSMUSG00000097686	Gm26647	predicted_gene_26647	5:37038164-37041646	0	0	0	0	0	0	0	0	0	0
ENSMUSG00000106675	Gm43798	predicted_gene_43798	5:73459329-73459722	0	0	0	0	0	0	0	0	0	0
ENSMUSG00000023781	Hes7	hairy_and_enhancer_of_split_7_Drosophila_	11:69120404-69124055	5.0691	4.43582	7.91793	4.07082	4.16849	125	113	157	91	97
ENSMUSG00000070953	Rabepk	Rab9_effector_protein_with_kelch_motifs	2:34777556-34799912	5.4953	4.18661	4.38209	4.6868	4.28672	432	340	277	334	318
ENSMUSG00000028809	Srrm1	serine_arginine_repetitive_matrix_1	4:135320484-135353321	14.0125	12.865	14.8864	13.4852	15.577	2367	2245	2022	2065	2483
ENSMUSG00000025838	Pramel6	preferentially_expressed_antigen_in_melanoma_like_6	2:87506565-87510872	0	0	0	0	0	0	0	0	0	0
ENSMUSG00000025839	Pramel7	preferentially_expressed_antigen_in_melanoma_like_7	2:87489087-87497093	0	0	0	0	0	0	0	0	0	0
ENSMUSG00000028800	Hdac1	histone_deacetylase_1	4:129516104-129542713	9.1653	8.61818	8.572	9.32525	9.50088	734	713	552	677	718
ENSMUSG00000028801	Stpg1	sperm_tail_PG_rich_repeat_containing_1	4:135494790-135537803	0	0	0	0	0	0	0	0	0	0
ENSMUSG00000028803	Nipal3	NIPA_like_domain_containing_3	4:135445420-135495038	0	0.0071791	0.0092198	0	0.00785996	0	1	1	0	1
ENSMUSG00000028804	Csmd2	CUB_and_Sushi_multiple_domains_2	4:127987857-128567656	0.00412241	0	0.00512672	0.00909583	0.0174734	1	0	1	2	4
ENSMUSG00000028807	Zbtb8a	zinc_finger_and_BTB_domain_containing_8a	4:129353628-129378116	7.77531	7.22055	5.93544	6.79891	6.43094	246	236	151	195	192
ENSMUSG00000022439	Parvg	parvin_gamma	15:84324026-84342978	3.99155	3.5044	3.13345	3.93505	3.31648	301	273	190	269	236
ENSMUSG00000022438	Parvb	parvin_beta	15:84232043-84315688	24.6786	20.4826	20.4672	23.5112	23.4817	1606	1377	1071	1387	1442
ENSMUSG00000022433	Csnk1e	casein_kinase_1_epsilon	15:79417856-79443919	5.98342	12.4113	8.88983	9.86365	7.08669	714	1530	853	1067	798
ENSMUSG00000022432	Smc1b	structural_maintenance_of_chromosomes_1B	15:85064691-85131957	0	0.0175922	0.0225928	0.020032	0.0192606	0	1	1	1	1
ENSMUSG00000011958	Bnip2	BCL2_adenovirus_E1B_interacting_protein_2	9:69989466-70008317	24.2434	25.3938	24.5428	23.548	24.0495	1925	2083	1567	1695	1802
ENSMUSG00000022437	Samm50	sorting_and_assembly_machinery_component_50_homolog_S._cerevisiae_	15:84192233-84214303	118.393	113.586	128.042	122.233	130.853	2700	2676	2348	2527	2816
ENSMUSG00000022436	Sh3bp1	SH3_domain_binding_protein_1	15:78899667-78919517	16.2404	12.0453	11.3416	15.2794	17.1475	1373	1052	771	1171	1368
ENSMUSG00000022435	Upk3a	uroplakin_3A	15:85017141-85022560	0	0	0.0824864	0	0	0	0	1	0	0
ENSMUSG00000022434	Fam118a	family_with_sequence_similarity_118_member_A	15:85037062-85062828	14.1642	16.9782	14.5298	13.7473	14.4292	491	608	405	432	472
ENSMUSG00000106516	Gm42441	predicted_gene_42441	5:131905695-131906442	0	0	0	0	0	0	0	0	0	0
ENSMUSG00000036854	Hspb6	heat_shock_protein_alpha_crystallin_related_B6	7:30552178-30555443	7.74547	6.52969	6.41511	7.10847	6.62695	488	425	325	406	394
ENSMUSG00000042737	Dpm3	dolichyl_phosphate_mannosyltransferase_polypeptide_3	3:89259358-89267079	10.5354	8.53439	8.13718	10.3984	10.3419	190	159	118	170	176
ENSMUSG00000036856	Wnt4	wingless_type_MMTV_integration_site_family_member_4	4:137277489-137299726	0.0699649	0.0507967	0.0652575	0.0385933	0.0370696	4	3	3	2	2
ENSMUSG00000036850	Mrpl41	mitochondrial_ribosomal_protein_L41	2:24974117-24975098	17.3895	13.6353	11.5495	15.5386	15.6538	279	226	149	226	237
ENSMUSG00000025789	St8sia2	ST8_alpha_N_acetyl_neuraminide_alpha_2_8_sialyltransferase_2	7:73939119-74013690	0	0	0	0	0	0	0	0	0	0
ENSMUSG00000036853	Mcoln3	mucolipin_3	3:146117450-146141806	0.0176088	0.0681898	0.131392	0.116558	0.130625	1	4	6	6	7
ENSMUSG00000025784	Clec3b	C_type_lectin_domain_family_3_member_b	9:123150946-123157430	0.444595	0	0.0921514	0.326991	0.15704	6	0	1	4	2
ENSMUSG00000025785	Exosc7	exosome_component_7	9:123113215-123136129	19.9343	16.1254	18.3766	18.4531	15.1418	572	478	424	480	410
ENSMUSG00000025786	Zdhhc3	zinc_finger_DHHC_domain_containing_3	9:123066160-123113205	7.17186	6.58656	8.5843	7.81239	7.95794	1678	1592	1615	1657	1757
ENSMUSG00000025787	Tgm4	transglutaminase_4_prostate_	9:123034739-123067561	0.0173055	0.0670155	0.0215216	0.0954494	0.0916994	1	4	1	5	5
ENSMUSG00000036858	Ptcra	pre_T_cell_antigen_receptor_alpha	17:46755663-46763712	0	0.055368	0.0711067	0.0630469	0.121177	0	1	1	1	2
ENSMUSG00000025781	Atp5c1	ATP_synthase_H+_transporting_mitochondrial_F1_complex_gamma_polypeptide_1	2:10056016-10080510	58.4954	56.2272	57.0619	58.4743	67.174	2857	2837	2241	2589	3096
ENSMUSG00000012609	Ttll5	tubulin_tyrosine_ligase_like_family_member_5	12:85824659-86061893	2.37163	2.24622	2.06324	2.39851	2.43968	649	635	454	595	630
ENSMUSG00000025783	4930412O13Rik	RIKEN_cDNA_4930412O13_gene	2:9881252-9883921	0	0	0	0	0	0	0	0	0	0
ENSMUSG00000023066	Rttn	rotatin	18:88971790-89131013	6.27817	6.98594	6.33909	6.92557	6.55681	622	715	505	622	613
ENSMUSG00000049858	Suox	sulfite_oxidase	10:128669887-128673918	18.3946	18.0176	16.6619	16.1918	16.9778	589	596	429	470	513
ENSMUSG00000099613	Gm28313	predicted_gene_28313	Y:51408969-51410551	0	0	0	0	0	0	0	0	0	0
ENSMUSG00000057805	1700084M14Rik	RIKEN_cDNA_1700084M14_gene	X:91575210-91575911	0	0	0	0	0	0	0	0	0	0
ENSMUSG00000099612	Scgb1b8-ps	secretoglobin_family_1B_member_8_pseudogene	7:31788283-31788667	0	0	0	0	0	0	0	0	0	0
ENSMUSG00000035506	Slc12a8	solute_carrier_family_12_potassium_chloride_transporters_member_8	16:33517328-33664135	4.96846	5.06861	4.50105	4.55946	5.77579	464	489	338	386	509
ENSMUSG00000035505	Cox18	cytochrome_c_oxidase_assembly_protein_18	5:90214724-90224001	4.26976	4.31345	4.9002	4.85231	4.63102	298	311	275	307	305
ENSMUSG00000035504	Reep6	receptor_accessory_protein_6	10:80329953-80336441	1.96236	1.42825	1.21105	1.87174	1.71993	133	100	66	115	110
ENSMUSG00000020493	Prr11	proline_rich_11	11:87089153-87108708	22.618	19.0901	26.7209	24.7387	24.2532	1179	1028	1120	1169	1193
ENSMUSG00000020492	Ska2	spindle_and_kinetochore_associated_complex_subunit_2	11:87109234-87124635	17.4658	15.8123	15.6201	17.8659	14.9877	1004	939	722	931	813
ENSMUSG00000035509	Fbxl21	F_box_and_leucine_rich_repeat_protein_21	13:56522472-56537898	0.58417	0.436507	0.140197	0.520053	0.467013	57	44	11	46	43
ENSMUSG00000020490	Btnl10	butyrophilin_like_10	11:58917908-58927158	0.00984674	0.019061	0	0	0	1	2	0	0	0
ENSMUSG00000020496	Rnf187	ring_finger_protein_187	11:58932288-58938916	118.49	117.759	129.991	123.027	124.289	3148	3232	2777	2963	3116
ENSMUSG00000020495	Smg8	smg_8_homolog_nonsense_mediated_mRNA_decay_factor_C._elegans_	11:87077732-87086774	6.54782	8.88702	7.79842	6.72618	7.2876	378	530	362	352	397
ENSMUSG00000042087	4933440N22Rik	RIKEN_cDNA_4933440N22_gene	6:117905808-117907760	1.40914	0.218243	0.806138	1.61661	1.28424	50	8	23	52	43
ENSMUSG00000033904	Ccp110	centriolar_coiled_coil_protein_110	7:118712552-118737024	8.03315	8.14786	5.89732	8.21424	7.26927	1506	1578	889	1396	1286
ENSMUSG00000033906	Zdhhc15	zinc_finger_DHHC_domain_containing_15	X:104536969-104671064	0.0665803	0.0128947	0	0.0146831	0	5	1	0	1	0
ENSMUSG00000033900	Map9	microtubule_associated_protein_9	3:82358044-82395268	0	0	0.0239354	0	0	0	0	2	0	0
ENSMUSG00000028378	Ptgr1	prostaglandin_reductase_1	4:58965439-58987119	46.7764	40.6094	42.1991	48.3221	46.9287	1464	1313	1062	1371	1386
ENSMUSG00000033902	Mapkbp1	mitogen_activated_protein_kinase_binding_protein_1	2:119972699-120027408	3.64649	4.76133	3.96664	4.26959	3.94019	407	549	356	432	415
ENSMUSG00000033909	Usp36	ubiquitin_specific_peptidase_36	11:118259651-118290244	3.59262	5.52155	6.44057	4.40342	4.52517	684	1086	986	760	813
ENSMUSG00000028373	Astn2	astrotactin_2	4:65380803-66404611	0.567352	0.651373	0.344589	0.407533	0.796986	43	51	21	28	57
ENSMUSG00000028370	Pappa	pregnancy_associated_plasma_protein_A	4:65124174-65357509	0.0133052	0.00644211	0	0	0	2	1	0	0	0
ENSMUSG00000107192	Gm19583	predicted_gene_19583	5:75110321-75147107	0	0	0	0	0	0	0	0	0	0
ENSMUSG00000062704	9430002A10Rik	RIKEN_cDNA_9430002A10_gene	8:88174560-88175034	0	0.0752512	0	0	0	0	1	0	0	0
ENSMUSG00000020149	Rab1a	RAB1A_member_RAS_oncogene_family	11:20201432-20226856	35.7164	36.2316	40.7146	33.2372	35.931	3670	3846	3364	3096	3484
ENSMUSG00000020140	Lgr5	leucine_rich_repeat_containing_G_protein_coupled_receptor_5	10:115450311-115587780	0	0.0106979	0	0.0121938	0	0	2	0	2	0
ENSMUSG00000020143	Dock2	dedicator_of_cyto_kinesis_2	11:34226815-34783892	0	0	0.00753095	0.0200388	0.0064202	0	0	1	3	1
ENSMUSG00000020142	Slc1a4	solute_carrier_family_1_glutamate_neutral_amino_acid_transporter_member_4	11:20302180-20332713	14.9333	17.4139	16.8416	16.729	13.5468	1417	1707	1285	1439	1213
ENSMUSG00000075208	Olfr1019	olfactory_receptor_1019	2:85840857-85841789	0	0	0	0	0	0	0	0	0	0
ENSMUSG00000075209	Olfr1016	olfactory_receptor_1016	2:85799339-85800268	0	0	0	0	0	0	0	0	0	0
ENSMUSG00000075200	Olfr1044	olfactory_receptor_1044	2:86170871-86171815	0	0	0	0	0	0	0	0	0	0
ENSMUSG00000075201	Olfr1043	olfactory_receptor_1043	2:86162003-86162947	0	0	0	0	0	0	0	0	0	0
ENSMUSG00000075202	Olfr1042	olfactory_receptor_1042	2:86159427-86160368	0	0	0	0	0	0	0	0	0	0
ENSMUSG00000075203	Olfr1040	olfactory_receptor_1040	2:86145791-86146732	0	0	0	0	0	0	0	0	0	0
ENSMUSG00000075204	Olfr1039	olfactory_receptor_1039	2:86130702-86131661	0	0	0	0	0	0	0	0	0	0
ENSMUSG00000075205	Olfr1037	olfactory_receptor_1037	2:86084810-86085775	0	0	0	0	0	0	0	0	0	0
ENSMUSG00000075206	Olfr1024	olfactory_receptor_1024	2:85904069-85905052	0	0	0	0	0	0	0	0	0	0
ENSMUSG00000018565	Elp5	elongator_acetyltransferase_complex_subunit_5	11:69968222-69982517	9.83846	10.7616	12.3981	11.5583	9.73296	677	765	686	721	632
ENSMUSG00000018566	Slc2a4	solute_carrier_family_2_facilitated_glucose_transporter_member_4	11:69942539-69948188	0.0116239	0	0.0722785	0.0256473	0.0123236	1	0	5	2	1
ENSMUSG00000018567	Gabarap	gamma_aminobutyric_acid_receptor_associated_protein	11:69991143-69994951	87.1327	80.4195	53.3584	76.8649	60.4129	3954	3770	1947	3162	2587
ENSMUSG00000018569	Cldn7	claudin_7	11:69964779-69967885	0.0224337	0	0	0	0.0475443	1	0	0	0	2
ENSMUSG00000094334	Fabp5l2	fatty_acid_binding_protein_5_like_2	18:7581516-7581923	0.1798	0.174111	0.447206	0.198258	0.381053	1	1	2	1	2
ENSMUSG00000086835	Gm11775	predicted_gene_11775	11:121029402-121052357	0	0	0	0	0	0	0	0	0	0
ENSMUSG00000086834	Gm14547	predicted_gene_14547	6:34727221-34735389	0	0	0	0	0	0	0	0	0	0
ENSMUSG00000052403	Fcnaos	ficolin_A_opposite_strand	2:25607892-25631761	0.11194	0.0722301	0.0928077	0.0823298	0.118639	3	2	2	2	3
ENSMUSG00000086836	Gm13748	predicted_gene_13748	1:64078654-64090782	0.194069	0.187929	0	0	0	1	1	0	0	0
ENSMUSG00000086831	Gm14280	predicted_gene_14280	2:131652897-131721838	0	0.0491947	0	0	0	0	1	0	0	0
ENSMUSG00000039087	Rreb1	ras_responsive_element_binding_protein_1	13:37778400-37952002	2.32815	2.39478	2.24204	2.16997	2.51622	1006	1069	779	850	1026
ENSMUSG00000052407	Ccdc171	coiled_coil_domain_containing_171	4:83525545-83864670	0.951368	0.829844	0.611072	0.888011	0.974938	91	82	47	77	88
ENSMUSG00000052406	Rexo4	REX4_RNA_exonuclease_4_homolog_S._cerevisiae_	2:26953563-26964386	8.88051	7.44195	10.3098	9.34923	9.44763	767	664	716	732	770
ENSMUSG00000044367	Slc16a13	solute_carrier_family_16_monocarboxylic_acid_transporters_member_13	11:70216789-70221064	3.01859	2.55676	2.71674	2.93555	2.65168	152	133	110	134	126
ENSMUSG00000044365	Cxxc4	CXXC_finger_4	3:134236484-134262161	0.030477	0.00842806	0.0108291	0	0.00461596	7	2	2	0	1
ENSMUSG00000039089	L3mbtl3	l_3_mbt_like_3_Drosophila_	10:26274468-26375185	0.0707701	0.0293607	0	0.0223071	0.032145	7	3	0	2	3
ENSMUSG00000086839	Gm11973	predicted_gene_11973	11:6475425-6493535	0	0	0	0	0.0991516	0	0	0	0	2
ENSMUSG00000086838	Gm16212	predicted_gene_16212	10:68025450-68026626	0	0	0	0.115227	0	0	0	0	1	0
ENSMUSG00000044361	BC024139	cDNA_sequence_BC024139	15:76119517-76126596	0.24149	0.191269	0.150161	0.230069	0.244284	22	18	11	19	21
ENSMUSG00000026608	Kctd3	potassium_channel_tetramerisation_domain_containing_3	1:188971095-189007841	5.32352	6.6317	6.52514	5.47768	6.14934	833	1072	821	777	908
ENSMUSG00000026609	Ush2a	Usher_syndrome_2A_autosomal_recessive_mild_	1:188262023-188965041	0.0157794	0.00382002	0.00490589	0.0304619	0.0167208	4	1	1	7	4
ENSMUSG00000045812	Olfr984	olfactory_receptor_984	9:40100544-40101488	0	0	0	0	0	0	0	0	0	0
ENSMUSG00000048814	Lonrf2	LON_peptidase_N_terminal_domain_and_ring_finger_2	1:38793645-38836711	0.00616767	0	0.00767025	0	0.00653895	1	0	1	0	1
ENSMUSG00000048810	Olfr202	olfactory_receptor_202	16:59283572-59284495	0	0	0	0	0	0	0	0	0	0
ENSMUSG00000058447	Gm26920	predicted_gene_26920	7:30056034-30090410	1.39056	0.747809	0	1.26125	0.491214	45	25	0	37	15
ENSMUSG00000058446	Znrf2	zinc_and_ring_finger_2	6:54816916-54893500	9.71942	11.8877	15.8291	11.1782	10.6672	869	1098	1138	906	900
ENSMUSG00000058444	Map2k5	mitogen_activated_protein_kinase_kinase_5	9:63163769-63377902	8.32408	8.0577	6.91458	7.99081	9.25883	262	262	175	228	275
ENSMUSG00000058443	Rpl10-ps3	ribosomal_protein_L10_pseudogene_3	9:50344240-50344981	3.46039	2.96682	2.3362	3.49003	1.88586	35	31	19	32	18
ENSMUSG00000058441	Panx2	pannexin_2	15:89059734-89073567	0.0363159	0.0117223	0.0150544	0.013348	0.0256551	3	1	1	1	2
ENSMUSG00000058440	Nrf1	nuclear_respiratory_factor_1	6:30047988-30153458	2.60528	2.37334	2.67741	2.59768	2.4227	645	607	533	583	566
ENSMUSG00000024497	Pou4f3	POU_domain_class_4_transcription_factor_3	18:42394539-42397249	0	0	0	0	0	0	0	0	0	0
ENSMUSG00000073980	Gm9574	predicted_gene_9574	17:36137188-36139105	0	0	0	0.0957268	0	0	0	0	1	0
ENSMUSG00000073982	Rhog	ras_homolog_gene_family_member_G	7:102239123-102250123	19.7547	20.1371	19.0285	16.9363	21.6007	377	397	292	293	389
ENSMUSG00000024493	Lars	leucyl_tRNA_synthetase	18:42202350-42262122	77.4692	79.6679	116.88	84.2404	74.2728	4072	4326	4940	4014	3684
ENSMUSG00000073987	Ggh	gamma_glutamyl_hydrolase	4:20042052-20066750	0	0	0	0	0	0	0	0	0	0
ENSMUSG00000073988	Ttpa	tocopherol_alpha_transfer_protein	4:20007938-20030785	0	0	0	0	0	0	0	0	0	0
ENSMUSG00000106570	C230071H17Rik	RIKEN_cDNA_C230071H17_gene	5:131882966-131885938	0	0	0	0	0	0	0	0	0	0
ENSMUSG00000024498	Tcerg1	transcription_elongation_regulator_1_CA150_	18:42511510-42575551	33.3727	35.2458	39.0435	34.056	33.37	2109	2301	1984	1951	1990
ENSMUSG00000053420	Gm4792	predicted_gene_4792	10:94293665-94298703	0	0.0301644	0	0	0	0	1	0	0	0
ENSMUSG00000106579	Gm42771	predicted_gene_42771	5:49219676-49222161	0	0	0	0	0	0	0	0	0	0
ENSMUSG00000033016	Nfatc1	nuclear_factor_of_activated_T_cells_cytoplasmic_calcineurin_dependent_1	18:80606205-80713071	4.93555	4.67938	4.64654	4.51842	5.26938	535	524	405	444	539
ENSMUSG00000033015	4933427E13Rik	RIKEN_cDNA_4933427E13_gene	11:25232626-25367137	0	0	0	0	0	0	0	0	0	0
ENSMUSG00000033014	Trim33	tripartite_motif_containing_33	3:103279293-103358775	9.72811	10.0605	10.0365	9.25884	9.72511	2048	2188	1699	1767	1932
ENSMUSG00000007279	Scube2	signal_peptide_CUB_domain_EGF_like_2	7:109798676-109865679	0.18837	0.250723	0.146413	0.142865	0.237054	16	22	10	11	19
ENSMUSG00000059316	Slc27a4	solute_carrier_family_27_fatty_acid_transporter_member_4	2:29802634-29817522	10.271	12.7434	9.03628	9.96209	11.4741	646	828	457	568	681
ENSMUSG00000005698	Ctcf	CCCTC_binding_factor	8:105636568-105682922	21.301	20.4145	17.3045	21.6421	20.2297	1811	1793	1183	1668	1623
ENSMUSG00000005699	Pard6a	par_6_family_cell_polarity_regulator_alpha	8:105701154-105703493	1.77457	2.51534	1.61577	1.57303	1.57832	56	82	41	45	47
ENSMUSG00000005696	Sh2d1a	SH2_domain_containing_1A	X:42502453-42529330	0	0	0	0	0	0	0	0	0	0
ENSMUSG00000086308	G630016G05Rik	RIKEN_cDNA_G630016G05_gene	2:116067225-116085911	0.192404	0.0677345	0.0652575	0.192947	0.0741391	11	4	3	10	4
ENSMUSG00000099856	Gm20906	predicted_gene_20906	Y:87550966-87575691	0	0	0	0	0	0	0	0	0	0
ENSMUSG00000086302	Gm13790	predicted_gene_13790	5:114551289-114554016	0	0	0	0	0	0	0	0	0	0
ENSMUSG00000086306	Gm11754	predicted_gene_11754	11:119106328-119111425	0	0	0	0	0	0	0	0	0	0
ENSMUSG00000094010	Vmn1r119	vomeronasal_1_receptor_119	7:21011532-21012455	0	0	0	0	0	0	0	0	0	0
ENSMUSG00000004568	Arhgef18	rho_rac_guanine_nucleotide_exchange_factor_GEF_18	8:3393006-3456601	6.03683	6.43398	4.90292	5.89147	5.19619	980	1079	640	867	796
ENSMUSG00000004565	Pnpla6	patatin_like_phospholipase_domain_containing_6	8:3515384-3544266	4.9766	4.20136	3.34817	5.23777	5.585	305	266	165	291	323
ENSMUSG00000004567	Mcoln1	mucolipin_1	8:3500457-3515232	7.9443	8.57741	6.35624	7.38462	7.32956	572	638	368	482	498
ENSMUSG00000094134	Ighv5-15	immunoglobulin_heavy_variable_5_15	12:113826646-113827129	0	0	0	0	0	0	0	0	0	0
ENSMUSG00000004561	Mettl17	methyltransferase_like_17	14:51884842-51893039	1.97671	1.96704	1.79948	2.04971	2.02772	250	257	183	235	242
ENSMUSG00000094132	Gm3264	predicted_gene_3264	14:4855576-4875851	0	0	0	0	0	0	0	0	0	0
ENSMUSG00000004562	Arhgef40	Rho_guanine_nucleotide_exchange_factor_GEF_40	14:51984719-52006251	7.7334	5.5608	5.24705	7.22403	6.82408	2337	1736	1275	1979	1946
ENSMUSG00000047048	Olfr432	olfactory_receptor_432	1:174050375-174051313	0	0	0	0	0	0	0	0	0	0
ENSMUSG00000047046	1700031F10Rik	RIKEN_cDNA_1700031F10_gene	6:88222602-88225678	0	0	0	0	0	0	0	0	0	0
ENSMUSG00000047045	Tmem164	transmembrane_protein_164	X:142681406-142843494	10.5659	9.88969	6.28651	9.99649	6.41582	1089	1053	521	934	624
ENSMUSG00000047044	D030056L22Rik	RIKEN_cDNA_D030056L22_gene	19:18713193-18718428	14.9248	15.6923	16.8786	16.4882	15.534	673	731	612	674	661
ENSMUSG00000047040	Prr15l	proline_rich_15_like	11:96928104-96937830	0.0294139	0.0284739	0.0243865	0.0324445	0.0207792	3	3	2	3	2
ENSMUSG00000072612	Gm10382	predicted_gene_10382	5:125389322-125390554	1.3684	0.691132	1.70185	0.984452	1.51322	23	12	23	15	24
ENSMUSG00000072613	1700049E17Rik2	tandem_duplication_of_RIKEN_cDNA_1700049E17_gene_gene_2	14:41570696-41576319	0.069468	0.06727	0.086392	0	0	1	1	1	0	0
ENSMUSG00000072616	Gm7853	predicted_gene_7853	14:36089358-36090816	0	0	0	0	0	0	0	0	0	0
ENSMUSG00000072618	Gm10384	predicted_gene_10384	15:36870501-36879816	0.0358545	0	0.133768	0	0.227962	1	0	3	0	6
ENSMUSG00000085768	Gm13707	predicted_gene_13707	2:73421909-73429142	0.122264	0	0.15205	0	0.38874	1	0	1	0	3
ENSMUSG00000085760	Gm14302	predicted_gene_14302	2:164459896-164460955	0.384074	0.371739	0	0.423718	0.203598	2	2	0	2	1
ENSMUSG00000085761	4930455G09Rik	RIKEN_cDNA_4930455G09_gene	4:142017898-142028996	0	0	0	0	0	0	0	0	0	0
ENSMUSG00000085762	Lrrc75aos2	leucine_rich_repeat_containing_75A_opposite_strand_2	11:62605766-62607748	0.0438483	0	0	0	0.0464879	1	0	0	0	1
ENSMUSG00000085763	Smc2os	structural_maintenance_of_chromosomes_2_opposite_strand	4:52430285-52438965	0.351557	0	0	0.129216	0.248354	3	0	0	1	2
ENSMUSG00000085765	Gm12333	predicted_gene_12333	11:75036476-75039348	0	0	0	0	0	0	0	0	0	0
ENSMUSG00000085766	2810430I11Rik	RIKEN_cDNA_2810430I11_gene	2:27882925-27887052	0.579844	0.436561	0.640986	0.497486	0.477913	27	21	24	21	21
ENSMUSG00000085767	Gm13563	predicted_gene_13563	2:26381526-26389018	2.68094	2.72994	2.4248	2.22763	2.13998	77	81	56	58	58
ENSMUSG00000107225	Gm43637	predicted_gene_43637	5:117130323-117133248	0	0	0	0.055318	0	0	0	0	2	0
ENSMUSG00000097976	Gm26918	predicted_gene_26918	5:14520673-14539852	0	0	0	0	0	0	0	0	0	0
ENSMUSG00000029810	Tmem176b	transmembrane_protein_176B	6:48833818-48841496	50.9963	41.268	18.3273	44.8966	36.7677	3457	2890	999	2759	2352
ENSMUSG00000029811	Aoc1	amine_oxidase_copper_containing_1	6:48872896-48909188	0	0	0.0137581	0	0.0234459	0	0	1	0	2
ENSMUSG00000029813	1600015I10Rik	RIKEN_cDNA_1600015I10_gene	6:48929895-48933687	0	0	0	0	0	0	0	0	0	0
ENSMUSG00000029814	Igf2bp3	insulin_like_growth_factor_2_mRNA_binding_protein_3	6:49085223-49214957	21.0578	15.8816	14.7878	18.116	18.9055	2644	2060	1493	2062	2240
ENSMUSG00000029815	Malsu1	mitochondrial_assembly_of_ribosomal_large_subunit_1	6:49073795-49086751	8.44074	9.694	8.26333	10.0827	9.87128	531	630	418	575	586
ENSMUSG00000029816	Gpnmb	glycoprotein_transmembrane_nmb	6:49036546-49070929	182.683	176.286	127.521	164.459	176.456	18607	18549	10444	15185	16960
ENSMUSG00000029817	Tra2a	transformer_2_alpha_homolog_Drosophila_	6:49243924-49264033	34.8091	37.4694	28.8873	33.5131	33.9928	4205	4676	2806	3670	3875
ENSMUSG00000089687	Rab42	RAB42_member_RAS_oncogene_family	4:132302197-132303385	0.867574	0.373297	0.239763	0.425389	0.61289	9	4	2	4	6
ENSMUSG00000089686	Mnd1-ps	Mnd1_retrotransposed_pseudogene	14:9886026-9886629	2.30763	2.11631	1.66147	2.27763	2.7029	19	18	11	17	21
ENSMUSG00000089685	Gm9017	predicted_gene_9017	16:60604766-60611236	0	0	0	0	0	0	0	0	0	0
ENSMUSG00000006586	Runx1t1	runt_related_transcription_factor_1;_translocated_to_1_cyclin_D_related_	4:13743436-13893649	0	0.0095923	0	0	0	0	2	0	0	0
ENSMUSG00000089683	4930570N18Rik	RIKEN_cDNA_4930570N18_gene	1:193203038-193226208	0.220958	0.855659	0	0.487531	0.468282	1	4	0	2	2
ENSMUSG00000089682	Bcl2l2	BCL2_like_2	14:54883377-54888234	7.97002	10.3527	8.2063	7.76042	8.42708	895	1201	741	790	893
ENSMUSG00000089680	Gm15722	predicted_gene_15722	15:86087640-86090060	0	0.322302	0	0	0.352865	0	3	0	0	3
ENSMUSG00000095668	Trbd1	T_cell_receptor_beta_D_region_1	6:41533201-41533212	0	0	0	0	0	0	0	0	0	0
ENSMUSG00000095664	Vmn2r67	vomeronasal_2_receptor_67	7:85136240-85155902	0	0	0	0	0	0	0	0	0	0
ENSMUSG00000095666	AC164084.2	-	JH584296.1:41338-44417	0	0	0	0	0	0	0	0	0	0
ENSMUSG00000095667	Olfr854	olfactory_receptor_854	9:19566435-19567382	0	0	0	0	0	0	0	0	0	0
ENSMUSG00000095661	Gm8935	predicted_pseudogene_8935	3:12855836-12858633	0.0154211	0.0149332	0.0383561	0.0170042	0.0326823	1	1	2	1	2
ENSMUSG00000095662	Gm14482	predicted_gene_14482	X:11318256-11318764	0	0	0	0	0	0	0	0	0	0
ENSMUSG00000006638	Abhd1	abhydrolase_domain_containing_1	5:30950066-30955091	4.00213	3.09556	1.83369	4.2036	2.6786	209	167	77	199	132
ENSMUSG00000003032	Klf4	Kruppel_like_factor_4_gut_	4:55527143-55532466	4.22525	5.10452	3.90998	5.63352	4.95352	254	317	189	307	281
ENSMUSG00000003033	Ap1m1	adaptor_related_protein_complex_AP_1_mu_subunit_1	8:72240018-72257385	24.757	23.1493	20.3761	24.8634	21.2069	1440	1391	953	1311	1164
ENSMUSG00000003031	Cdkn1b	cyclin_dependent_kinase_inhibitor_1B	6:134920401-134925513	14.6332	14.5772	10.3148	15.6724	9.64064	1512	1556	857	1468	940
ENSMUSG00000003037	Rab8a	RAB8A_member_RAS_oncogene_family	8:72161200-72183904	12.4899	11.4531	11.2222	12.5678	11.9803	854	809	617	779	773
ENSMUSG00000003038	Hmgn2	high_mobility_group_nucleosomal_binding_domain_2	4:133964738-133968650	3.24371	2.47006	2.0654	2.75759	2.6491	375	295	192	289	289
ENSMUSG00000003039	Fam32a	family_with_sequence_similarity_32_member_A	8:72219730-72223764	20.9709	19.3332	24.4083	18.7694	24.7874	546	520	511	443	609
ENSMUSG00000047959	Kcna3	potassium_voltage_gated_channel_shaker_related_subfamily_member_3	3:107036169-107038070	0	0	0	0	0	0	0	0	0	0
ENSMUSG00000047953	Gp5	glycoprotein_5_platelet_	16:30307686-30310779	0.100216	0.064665	0.166175	0	0.0707968	3	2	4	0	2
ENSMUSG00000034379	Wdr5b	WD_repeat_domain_5B	16:36041190-36042973	4.77001	4.93584	3.57975	3.9918	4.96772	116	124	70	88	114
ENSMUSG00000034371	Tkfc	triokinase_FMN_cyclase	19:10592200-10604258	10.0613	8.22645	9.67806	8.26127	8.03974	309	261	239	230	233
ENSMUSG00000034377	Tulp4	tubby_like_protein_4	17:6106437-6251128	12.3288	14.4904	12.6911	12.4701	11.2281	4104	4983	3397	3763	3527
ENSMUSG00000074753	Gm14092	predicted_gene_14092	2:145550652-145554982	0	0	0	0	0	0	0	0	0	0
ENSMUSG00000074754	Gm561	predicted_gene_561	2:144594054-144595366	16.6656	14.9262	17.433	9.62158	16.1753	107	99	90	56	98
ENSMUSG00000080300	Spin2-ps1	spindlin_family_member_2_pseudogene_1	X:3835901-3837534	0	0	0	0	0	0	0	0	0	0
ENSMUSG00000008789	Ceacam5	carcinoembryonic_antigen_related_cell_adhesion_molecule_5	7:17713238-17761132	0	0.0433866	0	0	0	0	2	0	0	0
ENSMUSG00000017007	Rbpjl	recombination_signal_binding_protein_for_immunoglobulin_kappa_J_region_like	2:164403141-164415448	0.0200268	0	0	0.0110414	0.0212216	2	0	0	1	2
ENSMUSG00000017004	Svs5	seminal_vesicle_secretory_protein_5	2:164332740-164334396	0	0	0	0	0	0	0	0	0	0
ENSMUSG00000017002	Slpi	secretory_leukocyte_peptidase_inhibitor	2:164354070-164389095	8.9647	10.3533	7.23017	8.02883	6.86635	202	241	131	164	146
ENSMUSG00000017003	Svs3a	seminal_vesicle_secretory_protein_3A	2:164289268-164291500	0	0	0	0	0	0	0	0	0	0
ENSMUSG00000017000	Svs6	seminal_vesicle_secretory_protein_6	2:164316751-164318453	0	0	0	0	0	0	0	0	0	0
ENSMUSG00000017009	Sdc4	syndecan_4	2:164424247-164443887	44.6007	64.0219	54.1388	51.4158	61.2493	1754	2601	1712	1833	2273
ENSMUSG00000079266	Gm6490	predicted_gene_6490	14:41517217-41519215	0.159128	0.154094	0.395791	0.175465	0	1	1	2	1	0
ENSMUSG00000046603	Tcaim	T_cell_activation_inhibitor_mitochondrial	9:122805539-122836334	3.55692	3.48393	2.95483	3.3964	3.0542	253	256	169	219	205
ENSMUSG00000079264	Gm11077	predicted_gene_11077	6:140729284-140756053	0.873312	0	0	0	0	1	0	0	0	0
ENSMUSG00000079265	Gm8257	predicted_pseudogene_8257	14:44649204-44706456	0.168033	0.23236	0.238822	0.291293	0.305267	7	10	8	11	12
ENSMUSG00000079262	Slco1a6	solute_carrier_organic_anion_transporter_family_member_1a6	6:142085761-142208521	0	0	0	0	0	0	0	0	0	0
ENSMUSG00000046607	Hrk	harakiri_BCL2_interacting_protein_contains_only_BH3_domain_	5:118164648-118189478	0	0	0	0	0	0	0	0	0	0
ENSMUSG00000079260	Tmppe	transmembrane_protein_with_metallophosphoesterase_domain	9:114401095-114411200	3.31752	3.52213	4.28547	3.28184	4.02595	310	340	322	278	355
ENSMUSG00000046605	B3gntl1	UDP_GlcNAc_betaGal_beta_1_3_N_acetylglucosaminyltransferase_like_1	11:121616197-121673153	2.75256	2.28096	2.02277	2.80635	2.51916	132	113	78	122	114
ENSMUSG00000079269	Gm3676	predicted_gene_3676	14:41641179-41646487	0	0	0	0	0	0	0	0	0	0
ENSMUSG00000015533	Itga2	integrin_alpha_2	13:114835916-114932041	0	0.0168574	0	0	0	0	1	0	0	0
ENSMUSG00000015536	Mocs2	molybdenum_cofactor_synthesis_2	13:114818236-114832275	3.54496	2.76316	3.84963	2.66835	4.1986	765	616	668	522	855
ENSMUSG00000085665	Gm12059	predicted_gene_12059	11:23067998-23075574	0.448891	0.343062	0.411343	0.521263	0.500733	19	15	14	20	20
ENSMUSG00000045555	Mettl24	methyltransferase_like_24	10:40683282-40811083	0.575735	0.510876	0.65633	0.264624	0.55927	12	11	11	5	11
ENSMUSG00000082817	Gm16428	predicted_gene_16428	X:54130710-54144172	0	0	0	0	0	0	0	0	0	0
ENSMUSG00000082815	Gm5678	predicted_gene_5678	16:93628097-93630346	0.175919	0.170269	0.218777	0.291067	0.186415	2	2	2	3	2
ENSMUSG00000099418	Gm6657	predicted_gene_6657	12:78197174-78209029	0	0	0	0	0	0	0	0	0	0
ENSMUSG00000099417	1700028B04Rik	RIKEN_cDNA_1700028B04_gene	7:28492550-28497713	0	0	0	0	0	0	0	0	0	0
ENSMUSG00000099416	Gm28540	predicted_gene_28540	Y:77643677-77646914	0	0	0	0	0	0	0	0	0	0
ENSMUSG00000099415	Gm29285	predicted_gene_29285	Y:43842631-43843158	0	0	0	0	0	0	0	0	0	0
ENSMUSG00000099414	Gm28113	predicted_gene_28113	15:75326500-75326728	0	0	0	0	0	0	0	0	0	0
ENSMUSG00000099413	Gm17767	predicted_gene_17767	1:51507086-51596718	0.0486999	0.0471435	0.0201881	0.0716355	0.0344036	3	3	1	4	2
ENSMUSG00000045559	Olfr827	olfactory_receptor_827	10:130210092-130211149	0	0	0	0	0	0	0	0	0	0
ENSMUSG00000099410	Gm29355	predicted_gene_29355	Y:5002140-5002836	0	0	0	0	0	0	0	0	0	0
ENSMUSG00000002633	Shh	sonic_hedgehog	5:28456815-28467256	0	0	0	0	0	0	0	0	0	0
ENSMUSG00000002635	Pdcd2l	programmed_cell_death_2_like	7:34184499-34196661	8.65518	7.13239	8.40303	7.56006	8.18321	269	229	210	213	240
ENSMUSG00000000673	Haao	3_hydroxyanthranilate_3_4_dioxygenase	17:83831356-83846790	0.300156	0	0	0.331105	0.190871	5	0	0	5	3
ENSMUSG00000044600	Smim7	small_integral_membrane_protein_7	8:72565188-72571088	15.3051	16.0563	15.0726	16.8834	16.075	788	854	624	788	781
ENSMUSG00000041078	Grid1	glutamate_receptor_ionotropic_delta_1	14:34819825-35583379	0	0	0.0267223	0.0118467	0.0227694	0	0	2	1	2
ENSMUSG00000041079	Rwdd2b	RWD_domain_containing_2B	16:87433407-87440573	3.58806	4.13635	4.17828	4.17396	4.77021	110	131	103	116	138
ENSMUSG00000008129	4930432K21Rik	RIKEN_cDNA_4930432K21_gene	8:84148025-84172590	1.64635	1.54681	0.963514	1.09503	1.15457	68	66	32	41	45
ENSMUSG00000041075	Fzd7	frizzled_homolog_7_Drosophila_	1:59482424-59486955	8.27159	7.45849	5.87819	7.60675	8.30237	511	476	292	426	484
ENSMUSG00000041073	Nacad	NAC_alpha_domain_containing	11:6597823-6606053	0.129769	0.0879392	0.0645533	0.0572653	0.110023	10	7	4	4	8
ENSMUSG00000041380	Htr2c	5_hydroxytryptamine_serotonin_receptor_2C	X:146962513-147197277	0	0	0	0	0	0	0	0	0	0
ENSMUSG00000079480	Pin4	protein_peptidyl_prolyl_cis_trans_isomerase_NIMA_interacting_4_parvulin_	X:102119447-102127669	0.978109	2.58224	1.76942	1.8637	1.88458	11	30	16	19	20
ENSMUSG00000079481	Nhsl2	NHS_like_2	X:101849385-102092055	0.251574	0.0274385	0.00881278	0.101624	0.0863611	71	8	2	26	23
ENSMUSG00000079487	Med12	mediator_complex_subunit_12	X:101274030-101297465	11.0244	10.0645	9.61505	11.4994	11.1048	1617	1525	1134	1529	1537
ENSMUSG00000079484	Phyhd1	phytanoyl_CoA_dioxygenase_domain_containing_1	2:30266203-30282149	2.63215	2.28172	1.43315	2.47021	1.73465	201	180	88	171	125
ENSMUSG00000081893	Gm13273	predicted_gene_13273	4:88696191-88696698	0	0	0	0	0	0	0	0	0	0
ENSMUSG00000079489	C030013D06Rik	RIKEN_cDNA_C030013D06_gene	14:56733657-56734954	0.720375	0.348677	0.0746562	0.331105	0.254451	12	6	1	5	4
ENSMUSG00000079271	1700049E17Rik1	RIKEN_cDNA_1700049E17_gene_gene_1	14:41924949-41933041	0	0	0	0	0	0	0	0	0	0
ENSMUSG00000014725	Adam28	a_disintegrin_and_metallopeptidase_domain_28	14:68606027-68655842	0	0	0.0247907	0	0	0	0	1	0	0
ENSMUSG00000058163	Gm5431	predicted_gene_5431	11:48887422-48902152	0.00979154	0	0	0.0107967	0	1	0	0	1	0
ENSMUSG00000000093	Tbx2	T_box_2	11:85832551-85841948	0.0202312	0.0195911	0.0251599	0	0	1	1	1	0	0
ENSMUSG00000050772	Olfr1124	olfactory_receptor_1124	2:87434489-87435445	0	0	0	0	0	0	0	0	0	0
ENSMUSG00000000094	Tbx4	T_box_4	11:85886422-85916097	0	0	0	0	0	0	0	0	0	0
ENSMUSG00000050777	Tmem37	transmembrane_protein_37	1:120067377-120074074	14.7167	11.1583	9.32507	10.8023	10.6738	263	206	134	175	180
ENSMUSG00000050776	Olfr1317	olfactory_receptor_1317	2:112141947-112142897	0	0	0	0	0.0817816	0	0	0	0	1
ENSMUSG00000040389	Wdr47	WD_repeat_domain_47	3:108591279-108645719	7.54488	9.36492	8.29847	8.4012	8.13513	744	954	658	751	757
ENSMUSG00000040385	Ppp1ca	protein_phosphatase_1_catalytic_subunit_alpha_isoform	19:4192158-4195419	377.332	354.495	335.16	367.769	366.491	7093	6884	5066	6267	6501
ENSMUSG00000040387	Klhl32	kelch_like_32	4:24612554-24851124	0.0684205	0.0772711	0.0709078	0.0880569	0.102721	12	14	10	14	17
ENSMUSG00000040380	Cbln3	cerebellin_3_precursor_protein	14:55878920-55884256	0.157864	0.0352659	0.0151018	0.0669773	0.321717	13	3	1	5	25
ENSMUSG00000040383	Aqr	aquarius	2:114101170-114187024	4.71699	5.17385	5.7565	5.04883	5.22962	909	1030	892	882	951
ENSMUSG00000041923	Nol4	nucleolar_protein_4	18:22693181-23041653	0	0.00576086	0	0.00655982	0	0	1	0	1	0
ENSMUSG00000041920	Slc16a6	solute_carrier_family_16_monocarboxylic_acid_transporters_member_6	11:109450855-109473598	1.46253	1.16589	2.10925	1.38286	1.39357	119	98	138	102	107
ENSMUSG00000041921	Metap1d	methionyl_aminopeptidase_type_1D_mitochondrial_	2:71453276-71525194	2.37387	2.00434	1.80774	2.75709	2.00584	227	198	139	239	181
ENSMUSG00000041926	Rnpep	arginyl_aminopeptidase_aminopeptidase_B_	1:135262712-135284084	6.10061	5.28377	5.14114	6.1187	5.94601	760	680	515	691	699
ENSMUSG00000090150	Acad11	acyl_Coenzyme_A_dehydrogenase_family_member_11	9:104063377-104127656	1.64763	1.33557	1.08283	1.68454	1.71053	246	206	130	228	241
ENSMUSG00000055691	Gja6	gap_junction_protein_alpha_6	X:160902116-160907052	0	0.105623	0	0	0	0	3	0	0	0
ENSMUSG00000055692	Tmem191c	transmembrane_protein_191C	16:17276300-17283229	0.120133	0.0830614	0.0960427	0.179852	0.0636546	14	10	9	19	7
ENSMUSG00000039187	Fanci	Fanconi_anemia_complementation_group_I	7:79391929-79450264	10.4133	8.27348	7.33239	9.38153	9.03489	982	806	556	802	804
ENSMUSG00000040037	Negr1	neuronal_growth_regulator_1	3:156561794-157316445	0	0.005968	0	0	0	0	1	0	0	0
ENSMUSG00000040035	Disp2	dispatched_homolog_2_Drosophila_	2:118779719-118811293	0.0118367	0	0.0220807	0.032643	0.0376288	2	0	3	5	6
ENSMUSG00000040034	Nup43	nucleoporin_43	10:7667503-7678881	8.16704	6.45567	7.86006	8.60175	7.3935	398	325	308	380	340
ENSMUSG00000040033	Stat2	signal_transducer_and_activator_of_transcription_2	10:128270576-128292849	12.0984	8.52592	8.46972	13.0931	11.485	739	538	416	725	662
ENSMUSG00000094891	Olfr55	olfactory_receptor_55	17:33176416-33177363	0	0	0	0	0	0	0	0	0	0
ENSMUSG00000094892	Vmn2r101	vomeronasal_2_receptor_101	17:19577231-19612317	0	0	0	0	0	0	0	0	0	0
ENSMUSG00000094893	Gm4791	predicted_gene_4791	9:46998931-47003338	0	0	0	0	0	0	0	0	0	0
ENSMUSG00000061740	Cyp2d22	cytochrome_P450_family_2_subfamily_d_polypeptide_22	15:82370528-82380260	2.91214	1.53763	1.05357	2.13188	2.04803	110	60	32	73	73
ENSMUSG00000061742	Slc22a12	solute_carrier_family_22_organic_anion_cation_transporter_member_12	19:6535845-6543019	0	0	0.0319544	0	0.108911	0	0	1	0	4
ENSMUSG00000006711	D130043K22Rik	RIKEN_cDNA_D130043K22_gene	13:24845135-24901270	0.0100961	0.00977665	0.0251115	0	0.0321008	1	1	2	0	3
ENSMUSG00000105925	Gm43846	predicted_gene_43846	3:104957442-104958373	0	0	0	0	0.166813	0	0	0	0	2
ENSMUSG00000105926	Gm43386	predicted_gene_43386	5:29946718-29950718	0	0.0177548	0	0.0606722	0	0	1	0	3	0
ENSMUSG00000105923	A830019L24Rik	RIKEN_cDNA_A830019L24_gene	3:143243055-143259884	0.0465471	0	0	0	0	3	0	0	0	0
ENSMUSG00000105922	Gm42769	predicted_gene_42769	5:49115759-49117417	0	0	0	0	0	0	0	0	0	0
ENSMUSG00000105929	Gm43693	predicted_gene_43693	5:32984570-32985818	0.234934	0.17057	0	0.388776	0.435695	4	3	0	6	7
ENSMUSG00000057924	Gm10033	predicted_gene_10033	8:69372145-69373383	1.90686	1.95451	0.976467	1.85601	0.951006	17	18	7	15	8
ENSMUSG00000015095	Fbxw5	F_box_and_WD_40_domain_protein_5	2:25500750-25505471	4.77808	4.91577	4.69775	5.90548	5.75267	382	406	302	428	434
ENSMUSG00000015094	Npdc1	neural_proliferation_differentiation_and_control_1	2:25399351-25409494	11.0133	11.4069	11.2251	11.4216	9.78153	1186	1269	972	1115	994
ENSMUSG00000015093	Clic3	chloride_intracellular_channel_3	2:25456838-25458776	0.540802	0.492704	0.237372	0.386033	0.337133	17	16	6	11	10
ENSMUSG00000015092	Edf1	endothelial_differentiation_related_factor_1	2:25557847-25562082	36.4168	31.4717	32.0641	32.3515	34.0426	1315	1174	931	1059	1160
ENSMUSG00000015090	Ptgds	prostaglandin_D2_synthase_brain_	2:25466709-25470046	1.19037	0.616338	0.37869	0.79397	0.79206	43	23	11	26	27
ENSMUSG00000094277	Gm21726	predicted_gene_21726	13:90583400-90583765	0	0	0	0	0	0	0	0	0	0
ENSMUSG00000094271	Gm13290	predicted_gene_13290	4:88773834-88774801	0	0	0	0	0	0	0	0	0	0
ENSMUSG00000094273	Gm10922	predicted_gene_10922	X:4370636-4372595	0	0	0	0	0	0	0	0	0	0
ENSMUSG00000056342	Usp34	ubiquitin_specific_peptidase_34	11:23306895-23490560	9.56607	10.576	9.56367	10.1882	8.84548	2723	3110	2189	2629	2376
ENSMUSG00000047564	Krtap3-1	keratin_associated_protein_3_1	11:99566027-99566630	0	0	0	0	0	0	0	0	0	0
ENSMUSG00000047565	Acot10	acyl_CoA_thioesterase_10	15:20665219-20666750	4.30965	6.30398	5.77648	4.70121	5.78486	90	136	97	89	114
ENSMUSG00000047562	Mmp10	matrix_metallopeptidase_10	9:7502352-7510238	0	0	0	0	0.0452176	0	0	0	0	1
ENSMUSG00000057691	Zfp746	zinc_finger_protein_746	6:48062395-48086593	5.94405	6.29063	5.796	5.76657	5.36801	954	1043	748	839	813
ENSMUSG00000057697	Vmn1r53	vomeronasal_1_receptor_53	6:90223317-90224438	0	0	0	0	0	0	0	0	0	0
ENSMUSG00000057699	Tas2r131	taste_receptor_type_2_member_131	6:132956884-132957919	0	0	0	0	0	0	0	0	0	0
ENSMUSG00000085401	Slc39a1-ps	solute_carrier_family_39_zinc_transporter_member_1_pseudogene	2:30159398-30160366	4.16386	3.00462	3.67188	3.34052	2.96841	55	41	39	40	37
ENSMUSG00000085400	Pard3bos3	par_3_family_cell_polarity_regulator_beta_opposite_strand_3	1:62456725-62499261	0	0	0	0	0	0	0	0	0	0
ENSMUSG00000085403	Gm13068	predicted_gene_13068	4:149748518-149749607	0.251744	0.0487558	0.187845	0.0555176	0.0533798	5	1	3	1	1
ENSMUSG00000085402	Gm12111	predicted_gene_12111	11:32903137-32926160	0	0	0	0	0	0	0	0	0	0
ENSMUSG00000085405	4930441J16Rik	RIKEN_cDNA_4930441J16_gene	2:74298940-74307717	0	0	0	0	0	0	0	0	0	0
ENSMUSG00000085404	Gm12909	predicted_gene_12909	4:62088288-62090524	0	0	0	0	0	0	0	0	0	0
ENSMUSG00000085407	1700095J03Rik	RIKEN_cDNA_1700095J03_gene	7:109438618-109444893	0	0	0	0	0	0	0	0	0	0
ENSMUSG00000085409	Gm16155	predicted_gene_16155	10:94408891-94410732	0	0	0	0.239317	0	0	0	0	1	0
ENSMUSG00000085408	C530005A16Rik	RIKEN_cDNA_C530005A16_gene	4:116589733-116597630	0.783	0.670482	0.749051	0.896959	0.925496	26	23	20	27	29
ENSMUSG00000053332	Gas5	growth_arrest_specific_5	1:161034422-161038539	1.8646	2.11488	2.24861	2.34775	1.46367	297	348	288	339	220
ENSMUSG00000053333	Dis3l2	DIS3_mitotic_control_homolog_S._cerevisiae_like_2	1:86703808-87050095	1.5832	1.53254	1.67032	1.53125	1.62207	211	211	179	185	204
ENSMUSG00000053334	Ficd	FIC_domain_containing	5:113735803-113740600	3.62935	4.10254	2.99935	2.9704	2.70466	155	181	103	115	109
ENSMUSG00000038845	Phb	prohibitin	11:95666957-95680773	5.4116	4.69366	6.11089	4.77571	5.25305	250	224	227	200	229
ENSMUSG00000038844	Kif16b	kinesin_family_member_16B	2:142617474-142901531	9.61777	9.59675	7.44828	9.86411	9.66238	1039	1071	647	966	985
ENSMUSG00000038840	Birc7	baculoviral_IAP_repeat_containing_7_livin_	2:180929023-180934010	0.0386299	0	0.144123	0	0.0409554	1	0	3	0	1
ENSMUSG00000038843	Gcnt1	glucosaminyl_N_acetyl_transferase_1_core_2	19:17326141-17356667	0.225972	0.275186	0.335413	0.297517	0.440306	31	39	37	37	57
ENSMUSG00000038848	Ythdf1	YTH_domain_family_1	2:180904377-180920949	26.3412	25.1676	31.8197	23.0476	26.6756	1465	1446	1423	1162	1400
ENSMUSG00000076865	Trdv2-1	T_cell_receptor_delta_variable_2_1	14:53946073-53946660	0	0	0	0	0	0	0	0	0	0
ENSMUSG00000076864	Trdv1	T_cell_receptor_delta_variable_1	14:53881612-53882217	0	0	0	0	0	0	0	0	0	0
ENSMUSG00000076867	Trdv4	T_cell_receptor_delta_variable_4	14:54074905-54075515	0	0	0	0	0	0	0	0	0	0
ENSMUSG00000076866	Trdv2-2	T_cell_receptor_delta_variable_2_2	14:53960944-53961602	0	0	0	0	0	0	0	0	0	0
ENSMUSG00000076861	Trav18	T_cell_receptor_alpha_variable_18	14:53831105-53831827	0	0	0	0	0	0	0	0	0	0
ENSMUSG00000076863	Trav21-dv12	T_cell_receptor_alpha_variable_21_DV12	14:53875984-53876752	0	0	0	0	0	0	0	0	0	0
ENSMUSG00000102825	Gm36990	predicted_gene_36990	3:32371578-32372989	0	0	0	0	0	0	0	0	0	0
ENSMUSG00000018362	Kpna2	karyopherin_importin_alpha_2	11:106988629-106999541	0.721575	0.895485	1.12748	1.16336	0.705849	39	50	49	57	36
ENSMUSG00000018363	Smurf2	SMAD_specific_E3_ubiquitin_protein_ligase_2	11:106820066-106920715	7.46792	9.18034	10.1306	7.19688	7.77793	815	1035	889	712	801
ENSMUSG00000016018	Skiv2l2	superkiller_viralicidic_activity_2_like_2_S._cerevisiae_	13:112867780-112927380	31.1042	29.1003	36.3663	31.7437	30.3068	1403	1356	1319	1298	1290
ENSMUSG00000066571	4931406P16Rik	RIKEN_cDNA_4931406P16_gene	7:34236707-34313551	3.93834	4.34968	2.8974	3.5151	2.92285	901	1028	533	729	631
ENSMUSG00000103438	Gm36991	predicted_gene_36991	13:94619280-94619927	0.113207	0	0	0	0	1	0	0	0	0
ENSMUSG00000103435	Gm36992	predicted_gene_36992	1:176754517-176758876	0.342795	0.663735	0.852616	0.378178	0	2	4	4	2	0
ENSMUSG00000103434	Gm36993	predicted_gene_36993	9:106095474-106098453	0	0	0	0	0	0	0	0	0	0
ENSMUSG00000103437	Gm36994	predicted_gene_36994	13:101442760-101443251	0	0	0	0	0	0	0	0	0	0
ENSMUSG00000103436	Gm36995	predicted_gene_36995	X:7558602-7605381	0.768564	1.12836	0.39826	1.05977	0.475104	60	91	25	75	35
ENSMUSG00000103431	Gm30686	predicted_gene_30686	Y:14347558-14349915	0	0	0	0	0	0	0	0	0	0
ENSMUSG00000103432	6720464F23Rik	RIKEN_cDNA_6720464F23_gene	1:160608955-160612450	0	0	0	0	0	0	0	0	0	0
ENSMUSG00000053593	Fate1	fetal_and_adult_testis_expressed_1	X:71972986-71989046	0	0	0	0	0	0	0	0	0	0
ENSMUSG00000033214	Slitrk5	SLIT_and_NTRK_like_family_member_5	14:111675115-111683134	0	0	0	0	0	0	0	0	0	0
ENSMUSG00000020349	Ppp2ca	protein_phosphatase_2_formerly_2A_catalytic_subunit_alpha_isoform	11:52098681-52127778	47.194	52.3795	59.3465	49.0739	53.8546	4933	5656	4988	4650	5312
ENSMUSG00000107530	RP24-243F8.7	-	6:58108063-58108167	0	0	0	0	0	0	0	0	0	0
ENSMUSG00000107531	RP23-89F9.3	-	8:13264102-13265187	1.14833	1.3732	1.59619	1.41579	0.715863	17	21	19	19	10
ENSMUSG00000107534	RP23-100I21.3	-	6:83962277-83965048	0.0339779	0.0329028	0.0422556	0.037466	0.0360233	1	1	1	1	1
ENSMUSG00000107535	RP23-42H18.6	-	2:38564727-38566354	0	0	0	0	0	0	0	0	0	0
ENSMUSG00000103777	Flg	filaggrin	3:93282826-93283581	0	0	0	0	0	0	0	0	0	0
ENSMUSG00000107538	RP23-79A7.3	-	6:84225252-84286603	0	0	0	0	0	0	0	0	0	0
ENSMUSG00000054640	Slc8a1	solute_carrier_family_8_sodium_calcium_exchanger_member_1	17:81388691-81649607	0.550062	0.363056	0.0932821	0.441309	0.423939	22	15	3	16	16
ENSMUSG00000064147	Rab44	RAB44_member_RAS_oncogene_family	17:29135056-29148980	0.0162261	0.0157127	0	0.0178919	0.0172029	1	1	0	1	1
ENSMUSG00000103775	Gm36997	predicted_gene_36997	10:105142236-105142942	0	0	0	0	0	0	0	0	0	0
ENSMUSG00000037001	Zfp39	zinc_finger_protein_39	11:58888153-58904225	2.20644	2.17236	1.68862	1.9347	1.8386	117	119	72	93	92
ENSMUSG00000103772	Gm36933	predicted_gene_36933	1:180376444-180379514	0	0	0	0	0	0	0	0	0	0
ENSMUSG00000070462	Mesdc1	mesoderm_development_candidate_1	7:83879873-83884305	14.4469	15.138	14.8384	14.1294	11.0482	873	945	721	774	630
ENSMUSG00000048385	Scrt1	scratch_homolog_1_zinc_finger_protein_Drosophila_	15:76516203-76522129	0	0	0	0.0108025	0.0207625	0	0	0	1	2
ENSMUSG00000099355	Gm29342	predicted_gene_29342	Y:61808456-61811695	0	0	0	0	0	0	0	0	0	0
ENSMUSG00000048387	Osr1	odd_skipped_related_1_Drosophila_	12:9574442-9581499	0.547449	0.600603	0.181552	0.241583	0.232044	15	17	4	6	6
[truncated: 32,747 more rows]

## Sheet: Fig. S5A gene list
Gene_name	Class
Arid1b	1
Tfeb	1
Bhlhe41	1
Hey1	1
Mxd4	1
Tcf4	1
Arnt	1
Gm608	1
Camta2	1
Ebf1	1
Tfcp2	1
Csdc2	1
Rbpj	1
Nfib	1
Nfix	1
Onecut2	1
Dmrtc2	1
E2f7	1
E2f1	1
Tfdp2	1
Ar	1
Nr3c1	1
Etv6	1
Foxj3	1
Foxn3	1
Foxo1	1
Foxo4	1
Foxp2	1
Pms1	1
Hmg20a	1
Hmgxb4	1
Whsc1	1
Hmg20b	1
Tcf7l1	1
Bbx	1
Hoxc6	1
Hoxa2	1
Hoxd8	1
Prrx1	1
Six4	1
Hoxb7	1
Pbx2	1
Hoxd3	1
Lbx2	1
Tgif2	1
Zhx3	1
Hoxa3	1
Pbx1	1
Pknox2	1
Zfhx4	1
Mbd4	1
Baz2b	1
Ncor1	1
Terf2	1
Mybl1	1
Smarcc1	1
Smarcc2	1
Mier3	1
Trp63	1
Pou6f1	1
Nr2f6	1
Nr2f1	1
Nr2c2	1
Rfx2	1
Rfx1	1
Nfkb1	1
Nfat5	1
Runx2	1
Sp140	1
Deaf1	1
Stat3	1
Tbx3	1
Tbx18	1
Tead2	1
Creb3l1	1
Creb3l2	1
Batf2	1
Mafa	1
Thap3	1
Thap11	1
Thap7	1
Rorc	1
Rora	1
Rorb	1
Nr1h5	1
Thra	1
Nr1d1	1
Nr1d2	1
Tsc22d1	1
Bcl6	1
Zbtb8a	1
Zbtb1	1
Zfp651	1
Zbtb14	1
Zbtb3	1
Zbtb45	1
Zbtb25	1
Zbed6	1
Plag1	1
Ctcf	1
Zfp212	1
A530054K11Rik	1
AA987161	1
Vezf1	1
Zfp687	1
Klf11	1
Osr2	1
Zkscan14	1
Zfp790	1
Zfp30	1
Zfp709	1
Zfp90	1
Zfp281	1
3110052M02Rik	1
Zfp40	1
Zkscan8	1
Zscan2	1
2610008E11Rik	1
Zfp51	1
Zfp938	1
Zfp759	1
Snai1	1
Zfp367	1
Zfp607	1
Zfp784	1
Zfp260	1
Zfp764	1
Zfp691	1
Zscan21	1
Zfp526	1
Zfp282	1
Zfp629	1
Zkscan4	1
Zfp768	1
Hivep1	1
Zfp786	1
Zscan22	1
Zfp943	1
Zfp672	1
Zfp322a	1
Zfp580	1
Zfp219	1
Zfp747	1
Zfp746	1
Zfp937	1
Prdm10	1
Zfp420	1
Zfp868	1
Zxdc	1
Zfp874a	1
Zfp935	1
Zfp865	1
Zfp512	1
Fiz1	1
Zfp14	1
Zfp947	1
Zfp551	1
Rest	1
Gm13154	1
Zfp820	1
Zfp433	1
Zfp667	1
Zfp524	1
Tshz1	1
Zfp213	1
9830147E19Rik	1
Zfp788	1
AW146154	1
1700049G17Rik	1
Zfp606	1
Zfp808	1
Zfp956	1
Zfp334	1
Zfp39	1
2210404O09Rik	1
Zfp362	1
Hivep3	1
Klf4	1
Zfp652	1
Gm5595	1
Gm20939	1
Zfp74	1
Zfp60	1
Zfp444	1
Gm14326	1
Zfp354c	1
Tshz2	1
Zfp62	1
Zfp429	1
Zfp442	1
Zfp930	1
Zscan26	1
Gli3	1
Zfp605	1
Zfp637	1
Zfp467	1
Zfp846	1
Zfp628	1
Zkscan3	1
Gm14434	1
C030039L03Rik	1
Zfp617	1
Zfp740	1
BC025920	1
Znf512b	1
Zfp369	1
Gm14295	1
Zfp707	1
Zfp866	1
Zfp738	1
Zfp758	1
Zfp579	1
Zfp41	1
Zfp949	1
Zfp316	1
E430018J23Rik	1
Gm5141	1
Zfp712	1
Klf3	1
Zfp111	1
Rbak	1
Zfp493	1
Zfp58	1
Zfp558	1
Sp1	1
Zfp54	1
Gm2381	1
Zfp266	1
Zfp169	1
Gm4944	1
Zfp799	1
Zfp748	1
Zfp87	1
Zfp229	1
Zfp386	1
Zfp236	1
Mta1	1
Gatad2b	1
Trps1	1
Pias3	1
Pias1	1
Arid3a	2
Arid4a	2
Kdm5b	2
Kdm5c	2
Arid3b	2
Jarid2	2
Twist2	2
Id3	2
Hes7	2
Mitf	2
Arntl	2
Clock	2
Max	2
Ubp1	2
Grhl1	2
Carhsp1	2
Csde1	2
Ybx3	2
Ybx1	2
E2f4	2
E2f6	2
E2f3	2
Tfdp1	2
Esrra	2
Elk3	2
Gabpa	2
Ets1	2
Erf	2
Elf1	2
Foxc2	2
Foxp4	2
Foxk2	2
Foxn2	2
Gtf2ird1	2
Tox4	2
Hmgxb3	2
Smarce1	2
Hmga1	2
Meis3	2
Cers2	2
Dlx2	2
Meis2	2
Shox2	2
Pitx2	2
Nkx6-3	2
Irx2	2
Gbx1	2
Hoxb2	2
Hoxa4	2
Tgif1	2
Zhx1	2
Hsf1	2
Hsf2	2
Irf3	2
Mbd2	2
Mbd3	2
Mbd1	2
Baz2a	2
Smad7	2
Smad9	2
Smad2	2
Mybl2	2
Tada2a	2
Dnajc2	2
Dmtf1	2
Rcor1	2
Dnajc1	2
Snapc4	2
Nfyb	2
Nrf1	2
Trp53	2
Pax3	2
Nr2c1	2
Rela	2
Rel	2
Nfatc3	2
Runx1	2
Gmeb2	2
Mef2a	2
Tbx15	2
Mafk	2
Fos	2
Atf1	2
Fosl1	2
Ddit3	2
Bach1	2
Xbp1	2
Junb	2
Nfil3	2
Nfe2l2	2
Atf4	2
Creb3l3	2
Creb3	2
Atf6b	2
Thap2	2
Prkrir	2
Thap1	2
Thap4	2
Ppard	2
Tulp3	2
Zbtb17	2
Gzf1	2
Zbtb7a	2
Zbtb48	2
Zbtb24	2
Zbtb18	2
Zbtb49	2
Zbtb2	2
Zbtb26	2
Zbtb8b	2
Zbtb6	2
Zfp131	2
2700081O15Rik	2
Yy1	2
Snai2	2
Sp4	2
Zfp202	2
Zfp142	2
Zfp472	2
Zfp189	2
Zfp91	2
Zfp446	2
Zfp113	2
Prdm4	2
Klf9	2
Klf16	2
Zfp235	2
Rlf	2
Zfp719	2
Zfp11	2
Plagl2	2
Zfp418	2
Zfp146	2
Zscan12	2
Zfp191	2
Zfp560	2
Egr1	2
Yy2	2
Zfp37	2
Zkscan6	2
AI987944	2
Zfp958	2
2810021J22Rik	2
Zfp825	2
Zfp35	2
Zfp953	2
Zfp317	2
Zfp398	2
Zfp780b	2
Zfp143	2
Zfp940	2
Aebp2	2
Zfp566	2
Zscan25	2
Zfp787	2
Zscan20	2
Zfp408	2
Mtf1	2
Zfp59	2
Zfp931	2
Gm4724	2
Gm14391	2
Gm14139	2
Zfp384	2
Zfp777	2
Zfp513	2
Rreb1	2
Zfp407	2
Zfp568	2
Gtf3a	2
Zfat	2
Zfp148	2
Zfp655	2
Zfp964	2
Zeb2	2
Kat7	2
Mta2	2
Zglp1	2
Pias4	2
Pias2	2
Aff1	3
Aff4	3
Arid5b	3
Arid2	3
Kdm5a	3
Arid4b	3
Arid5a	3
Arid1a	3
Mxi1	3
Id2	3
Myc	3
Hes1	3
Mlxip	3
Tfe3	3
Tcf12	3
Cebpg	3
Ebf3	3
Tfcp2l1	3
Satb2	3
Ets2	3
Elk4	3
Elf4	3
Etv3	3
Foxj2	3
Foxg1	3
Foxk1	3
Foxo3	3
Foxp1	3
Nr6a1	3
Gtf2ird2	3
Sox9	3
Pbrm1	3
Hoxb9	3
Zfhx3	3
Zfhx2	3
Hoxb4	3
Msx1	3
Six1	3
En1	3
Zhx2	3
Hmbox1	3
Cers6	3
Lcorl	3
Lcor	3
Setdb1	3
Mecp2	3
Setdb2	3
Smad4	3
Smad3	3
Smad5	3
Smad1	3
Tada2b	3
Mysm1	3
Ttf1	3
Zzz3	3
Nr4a1	3
Nr4a2	3
Nr4a3	3
Pax9	3
Pou2f1	3
Relb	3
Nfkb2	3
Srf	3
Mef2d	3
Mga	3
Tead4	3
Tead1	3
Tead3	3
Atf6	3
Fosl2	3
Creb5	3
Mafg	3
Creb1	3
Jund	3
Maff	3
Jun	3
Crebzf	3
Crem	3
Jdp2	3
Pparg	3
Vdr	3
Nr1h4	3
Nr1h2	3
Tsc22d2	3
Tulp4	3
Bcl6b	3
Zbtb41	3
Zbtb39	3
Zbtb40	3
Zbtb38	3
Zbtb43	3
Zbtb4	3
Zbtb34	3
Zbtb21	3
Zbtb20	3
Zbtb44	3
Zbtb37	3
Zbed4	3
Klf6	3
Zfp276	3
Zfp110	3
Klf5	3
Zkscan17	3
Hivep2	3
Zfp874b	3
Zkscan1	3
Zfp263	3
Zfp7	3
Zfp639	3
Zfp12	3
Zfp84	3
Hinfp	3
Zfp292	3
9130019O22Rik	3
Zfp335	3
Zfp715	3
Zfp410	3
Zfp81	3
Zfp867	3
Zfpm2	3
Zfp770	3
Zfp646	3
Zfp319	3
Zfp959	3
Zfp3	3
Klf7	3
Zfp445	3
Zfp397	3
Zfp119b	3
Zfp507	3
E4f1	3
Zfp180	3
Zfp248	3
Zfp329	3
Zfp809	3
Zfp954	3
Zfp772	3
Zfp1	3
Zfp52	3
Zfp119a	3
Zfp251	3
Zfp941	3
Zfp82	3
Zfp869	3
Zfp105	3
Zfp341	3
Zkscan5	3
Zfp157	3
Zfp599	3
Zfp64	3
Zfx	3
Zfp948	3
Zfp120	3
Zfp597	3
Zfp72	3
Prdm15	3
Zfp382	3
Zfp827	3
Zfp449	3
Zfp873	3
Zfp933	3
Prdm2	3
Zfp592	3
Zfp658	3
Zfp94	3
Zfp296	3
Gm14420	3
Zfp354a	3
Zfp595	3
Zfp708	3
Zfp961	3
Zfp882	3
Zfp664	3
Zfp800	3
Zfp9	3
Zfp27	3
Zfp26	3
Zscan29	3
Wiz	3
Zfp516	3
Zfp426	3
Zfp871	3
Prdm9	3
Zfp692	3
Zfp61	3
Zfp697	3
Gm14431	3
Zfp653	3
Zfp850	3
Gatad1	3
Cdip1	3
Litaf	3
Rnf138	3
Zmiz2	3
Nfxl1	3
Nfx1	3
Mnt	4
Mxd1	4
Tfap4	4
Tcf23	4
Mlx	4
Srebf1	4
Mxd3	4
Srebf2	4
Bhlhe40	4
Atoh8	4
Scx	4
Helt	4
Tcf3	4
Id1	4
Arntl2	4
Usf1	4
Usf2	4
Cbfb	4
Cebpb	4
Camta1	4
Nfic	4
Nfia	4
Cux1	4
E2f2	4
E2f8	4
E2f5	4
Elf3	4
Elk1	4
Etv4	4
Elf2	4
Etv1	4
Etv5	4
Foxc1	4
Foxm1	4
Foxs1	4
Foxl1	4
Gtf2i	4
Hmgb2	4
Ssrp1	4
Hmgb1	4
Tcf7	4
Tfam	4
Tcf7l2	4
Wdhd1	4
Hmgb3	4
Hbp1	4
Cic	4
Ubtf	4
Hmga2	4
Hoxa1	4
Hoxc10	4
Hoxc8	4
Hoxc9	4
Hoxc5	4
Alx3	4
Cers5	4
Rax	4
Hoxb5	4
Hoxa5	4
Hlx	4
Six5	4
Hoxa9	4
Hoxa7	4
Hoxb8	4
Emx2	4
Hoxb13	4
Hoxd9	4
Hoxa6	4
Adnp	4
Dlx3	4
Hoxb3	4
Hoxc4	4
Hopx	4
Hoxa10	4
Hoxb6	4
Pknox1	4
Meis1	4
Prox2	4
Irf7	4
Irf2	4
Irf1	4
Irf9	4
Smad6	4
Cdc5l	4
Terf1	4
Rcor2	4
Rcor3	4
Ncor2	4
Nfya	4
Nfyc	4
Pax6	4
Sub1	4
Nr2f2	4
Rxrb	4
Rxra	4
Rfx5	4
Rfx7	4
Nfatc4	4
Nfatc1	4
Runx3	4
Sp100	4
Gmeb1	4
Aire	4
2310045N01Rik	4
Stat1	4
Stat6	4
Stat2	4
Stat5a	4
Stat5b	4
Tef	4
Creb3l4	4
Batf	4
Dbp	4
Nfe2l1	4
Atf5	4
Atf2	4
Nfe2	4
Atf7	4
Rarg	4
Rara	4
Nr1h3	4
Tsc22d3	4
Tulp2	4
Mynn	4
Rpl24	4
Zbtb12	4
Zbtb7c	4
Hic2	4
Zbtb7b	4
Patz1	4
Zfp955a	4
Glis2	4
Rsl1	4
Gli1	4
Klf15	4
Zik1	4
Maz	4
Zfp275	4
Zfp623	4
Egr3	4
Zfp324	4
Zfp109	4
Zfp939	4
Zfp677	4
Zfp654	4
Zfp668	4
Zfp775	4
Zfp689	4
Zfp771	4
Zfpm1	4
Zfp358	4
Ikzf4	4
A430033K04Rik	4
Zfp46	4
Zkscan7	4
Zfp760	4
Zfp523	4
Klf10	4
Zfp53	4
Trerf1	4
Sp7	4
9130023H24Rik	4
Zfp28	4
Zfp763	4
Zfp952	4
Zfp160	4
Zfp942	4
Gm10509	4
Zfp955b	4
Zfp934	4
Sp3	4
AU041133	4
Gm10778	4
2610305D13Rik	4
Zfp69	4
Zfp688	4
Zfp553	4
Sp2	4
Etohi1	4
Gm14403	4
Gm8898	4
Gm6710	4
Zfp217	4
Zfp345	4
Zfp661	4
Zfp68	4
Zfp932	4
Zfp13	4
Zfp944	4
Zfp455	4
Zfp946	4
Repin1	4
Zfp97	4
Zfp128	4
Zfp563	4
Zfp960	4
Zfp945	4
D3Ertd254e	4
Zfp710	4
Zfp101	4
Zfp641	4
Mecom	4
Zfp870	4
Zfp574	4
Gm14322	4
2010315B03Rik	4
Zfp273	4
Zfp532	4
Gata4	4
Mta3	4
Rere	4
Zmiz1	4

## Sheet: Fig. S5A Class 3
Gene_name	Ctrl	NCZ_3h	NCZ_16h	Class
Aff1	-1.41	0.8	0.61	3
Aff4	-1.41	0.8	0.61	3
Arid5b	-0.48	1.39	-0.91	3
Arid2	-0.55	1.4	-0.86	3
Kdm5a	-1.4	0.54	0.86	3
Arid4b	-0.85	1.4	-0.55	3
Arid5a	-1.4	0.53	0.87	3
Arid1a	-1.25	1.2	0.05	3
Mxi1	-0.91	1.39	-0.48	3
Id2	-1.37	0.99	0.37	3
Myc	-1.32	1.1	0.22	3
Hes1	-0.77	1.41	-0.64	3
Mlxip	-1.41	0.84	0.57	3
Tfe3	-1.4	0.55	0.85	3
Tcf12	-1.03	1.35	-0.32	3
Cebpg	-1.37	0.99	0.38	3
Ebf3	-1	1.37	-0.36	3
Tfcp2l1	-1.25	1.2	0.05	3
Satb2	-1.04	1.35	-0.31	3
Ets2	-1.38	0.95	0.43	3
Elk4	-1.07	1.34	-0.27	3
Elf4	-1.39	0.93	0.45	3
Etv3	-1.41	0.74	0.67	3
Foxj2	-1.28	1.17	0.11	3
Foxg1	-1.09	1.32	-0.23	3
Foxk1	-0.57	1.41	-0.84	3
Foxo3	-0.68	1.41	-0.74	3
Foxp1	-1.41	0.76	0.65	3
Nr6a1	-1.13	1.3	-0.18	3
Gtf2ird2	-0.55	1.4	-0.86	3
Sox9	-0.96	1.38	-0.42	3
Pbrm1	-1.19	1.26	-0.07	3
Hoxb9	-1.4	0.87	0.53	3
Zfhx3	-1.11	1.31	-0.2	3
Zfhx2	-0.46	1.39	-0.93	3
Hoxb4	-0.64	1.41	-0.77	3
Msx1	-1.4	0.52	0.88	3
Six1	-1.11	1.31	-0.21	3
En1	-1.41	0.69	0.73	3
Zhx2	-1.16	1.28	-0.12	3
Hmbox1	-1.1	1.32	-0.21	3
Cers6	-1.38	0.97	0.41	3
Lcorl	-1.03	1.35	-0.32	3
Lcor	-1.4	0.87	0.54	3
Setdb1	-0.96	1.38	-0.42	3
Mecp2	-0.5	1.4	-0.89	3
Setdb2	0	0	0	3
Smad4	-1.4	0.84	0.56	3
Smad3	-1	1.37	-0.37	3
Smad5	-0.46	1.39	-0.93	3
Smad1	-1.22	1.23	-0.02	3
Tada2b	-1.41	0.63	0.78	3
Mysm1	-0.8	1.41	-0.61	3
Ttf1	-1.37	1	0.37	3
Zzz3	-1.28	1.17	0.11	3
Nr4a1	-1.15	1.29	-0.13	3
Nr4a2	-0.8	1.41	-0.61	3
Nr4a3	-0.81	1.41	-0.6	3
Pax9	-1.37	0.98	0.39	3
Pou2f1	-1.4	0.86	0.54	3
Relb	-1.31	1.12	0.19	3
Nfkb2	-1.14	1.3	-0.16	3
Srf	-0.94	1.38	-0.44	3
Mef2d	-1.41	0.74	0.67	3
Mga	-1.41	0.74	0.68	3
Tead4	-1.15	1.29	-0.14	3
Tead1	-1.22	1.23	-0.01	3
Tead3	-1.09	1.32	-0.23	3
Atf6	-1.41	0.62	0.79	3
Fosl2	-1.13	1.3	-0.18	3
Creb5	-1.3	1.13	0.18	3
Mafg	-1.27	1.17	0.1	3
Creb1	-1.37	0.98	0.39	3
Jund	-1.19	1.25	-0.06	3
Maff	-1.08	1.33	-0.26	3
Jun	-1.3	1.14	0.16	3
Crebzf	-1.04	1.35	-0.3	3
Crem	-1.24	1.21	0.03	3
Jdp2	-0.73	1.41	-0.68	3
Pparg	-1.4	0.85	0.55	3
Vdr	-0.92	1.39	-0.47	3
Nr1h4	-1.4	0.87	0.53	3
Nr1h2	-1	1.37	-0.37	3
Tsc22d2	-1.39	0.91	0.48	3
Tulp4	-0.86	1.4	-0.54	3
Bcl6b	0	0	0	3
Zbtb41	-1.33	1.08	0.25	3
Zbtb39	-1.27	1.17	0.1	3
Zbtb40	-1.18	1.27	-0.09	3
Zbtb38	-1.12	1.31	-0.19	3
Zbtb43	-1.41	0.56	0.84	3
Zbtb4	-0.96	1.38	-0.41	3
Zbtb34	-1	1.37	-0.37	3
Zbtb21	-1.34	1.07	0.27	3
Zbtb20	-1.3	1.12	0.18	3
Zbtb44	-1.36	1.02	0.33	3
Zbtb37	-0.76	1.41	-0.65	3
Zbed4	-1.41	0.81	0.6	3
Klf6	-1.39	0.91	0.49	3
Zfp276	-0.59	1.41	-0.82	3
Zfp110	-1.1	1.32	-0.22	3
Klf5	-1.39	0.5	0.9	3
Zkscan17	-1.41	0.7	0.71	3
Hivep2	-1.37	0.98	0.39	3
Zfp874b	-0.49	1.39	-0.9	3
Zkscan1	-0.93	1.39	-0.46	3
Zfp263	-1.14	1.29	-0.15	3
Zfp7	-1.36	1	0.36	3
Zfp639	-0.6	1.41	-0.81	3
Zfp12	-0.55	1.4	-0.86	3
Zfp84	-1.19	1.26	-0.07	3
Hinfp	-1.09	1.33	-0.24	3
Zfp292	-0.71	1.41	-0.7	3
9130019O22Rik	-0.57	1.41	-0.84	3
Zfp335	-0.89	1.4	-0.51	3
Zfp715	-0.86	1.4	-0.54	3
Zfp410	-1.41	0.71	0.71	3
Zfp81	-1.4	0.86	0.55	3
Zfp867	-1.08	1.33	-0.25	3
Zfpm2	-1.39	0.94	0.45	3
Zfp770	-1.39	0.92	0.47	3
Zfp646	-0.74	1.41	-0.67	3
Zfp319	-0.63	1.41	-0.78	3
Zfp959	-1.39	0.94	0.45	3
Zfp3	-0.7	1.41	-0.71	3
Klf7	-0.73	1.41	-0.68	3
Zfp445	-0.71	1.41	-0.71	3
Zfp397	-1.32	1.09	0.23	3
Zfp119b	-1.17	1.28	-0.11	3
Zfp507	-0.73	1.41	-0.68	3
E4f1	-0.9	1.4	-0.5	3
Zfp180	-1.4	0.51	0.89	3
Zfp248	-1.04	1.35	-0.3	3
Zfp329	-0.43	1.38	-0.95	3
Zfp809	-1.33	1.08	0.25	3
Zfp954	-1.39	0.92	0.47	3
Zfp772	-0.82	1.41	-0.59	3
Zfp1	-0.73	1.41	-0.68	3
Zfp52	-0.97	1.38	-0.41	3
Zfp119a	-0.63	1.41	-0.78	3
Zfp251	-1.26	1.19	0.07	3
Zfp941	-1.39	0.9	0.49	3
Zfp82	-0.88	1.4	-0.52	3
Zfp869	-1.2	1.25	-0.05	3
Zfp105	-1.05	1.35	-0.3	3
Zfp341	0	0	0	3
Zkscan5	-1.02	1.36	-0.34	3
Zfp157	-1.23	1.22	0.01	3
Zfp599	-0.91	1.39	-0.48	3
Zfp64	-1.41	0.58	0.83	3
Zfx	-1.3	1.14	0.16	3
Zfp948	-1.36	1.03	0.33	3
Zfp120	-1.4	0.86	0.54	3
Zfp597	-1.38	0.96	0.42	3
Zfp72	-1.41	0.67	0.74	3
Prdm15	-1.11	1.31	-0.2	3
Zfp382	-1.08	1.33	-0.25	3
Zfp827	0	0	0	3
Zfp449	-1.28	1.16	0.13	3
Zfp873	-0.89	1.4	-0.51	3
Zfp933	-0.82	1.41	-0.59	3
Prdm2	-1.41	0.71	0.7	3
Zfp592	-1.08	1.33	-0.26	3
Zfp658	-0.78	1.41	-0.63	3
Zfp94	-0.84	1.4	-0.56	3
Zfp296	0	0	0	3
Gm14420	-0.6	1.41	-0.81	3
Zfp354a	-1.02	1.36	-0.33	3
Zfp595	-0.88	1.4	-0.51	3
Zfp708	-0.84	1.41	-0.57	3
Zfp961	-1.37	0.98	0.4	3
Zfp882	-0.92	1.39	-0.47	3
Zfp664	-1.39	0.93	0.46	3
Zfp800	-1.41	0.69	0.73	3
Zfp9	-1.35	1.03	0.32	3
Zfp27	0	0	0	3
Zfp26	-0.72	1.41	-0.69	3
Zscan29	-0.43	1.38	-0.95	3
Wiz	-1.33	1.09	0.24	3
Zfp516	-1.18	1.26	-0.08	3
Zfp426	-0.51	1.4	-0.89	3
Zfp871	-0.57	1.41	-0.83	3
Prdm9	-1.41	0.71	0.7	3
Zfp692	-1.05	1.35	-0.3	3
Zfp61	-0.48	1.39	-0.91	3
Zfp697	-1.41	0.67	0.74	3
Gm14431	-1.25	1.2	0.06	3
Zfp653	-1.27	1.18	0.09	3
Zfp850	-0.73	1.41	-0.69	3
Gatad1	-0.53	1.4	-0.87	3
Cdip1	-1.28	1.16	0.12	3
Litaf	-1.4	0.56	0.85	3
Rnf138	-1.11	1.31	-0.21	3
Zmiz2	-0.93	1.39	-0.46	3
Nfxl1	-1.41	0.82	0.58	3
Nfx1	-1.28	1.16	0.13	3

## Sheet: Fig. S5B gene list
Gene_name	Class
Arid2	1
Arid1b	1
Arid1a	1
Jarid2	1
Mnt	1
Myc	1
Srebf2	1
Arntl	1
Tcf4	1
Clock	1
Arnt	1
Usf2	1
Tcf12	1
Cebpg	1
Ebf3	1
Tfcp2l1	1
Nfib	1
Nfia	1
Satb2	1
Onecut2	1
E2f2	1
E2f8	1
E2f7	1
E2f1	1
Tfdp2	1
Etv4	1
Ets1	1
Etv6	1
Foxg1	1
Foxm1	1
Foxp4	1
Foxk2	1
Foxl1	1
Gtf2ird2	1
Gtf2i	1
Pms1	1
Hmgxb4	1
Hmgb2	1
Whsc1	1
Ssrp1	1
Hmgb1	1
Tcf7	1
Smarce1	1
Wdhd1	1
Pbrm1	1
Bbx	1
Ubtf	1
Hmga1	1
Hmga2	1
Meis3	1
Hoxa2	1
Cers2	1
Rax	1
Prrx1	1
Six4	1
Hoxb7	1
Lbx2	1
Hoxa7	1
Emx2	1
En1	1
Zhx2	1
Zhx3	1
Tgif1	1
Pknox1	1
Hmbox1	1
Pknox2	1
Cers6	1
Hsf1	1
Lcor	1
Irf7	1
Mecp2	1
Baz2b	1
Smad5	1
Mybl2	1
Ncor1	1
Tada2a	1
Terf2	1
Dmtf1	1
Rcor3	1
Mybl1	1
Smarcc1	1
Dnajc1	1
Smarcc2	1
Zzz3	1
Ncor2	1
Nr4a2	1
Nfya	1
Nrf1	1
Trp53	1
Pax9	1
Rfx2	1
Rfx1	1
Nfatc3	1
Runx3	1
Gmeb2	1
Sp100	1
Gmeb1	1
Stat2	1
Tbx3	1
Mga	1
Tead4	1
Tead2	1
Tead1	1
Ddit3	1
Fosl2	1
Xbp1	1
Creb1	1
Crebzf	1
Nfe2l1	1
Atf4	1
Atf6b	1
Thap3	1
Rora	1
Nr1h5	1
Nr1d2	1
Nr1h4	1
Nr1h2	1
Tsc22d2	1
Tulp4	1
Bcl6b	1
Zbtb1	1
Zbtb39	1
Zbtb7c	1
Zfp651	1
Zbtb18	1
Zbtb14	1
Zbtb44	1
Zbtb37	1
Zbtb25	1
Zbed6	1
Klf6	1
Zfp110	1
Ctcf	1
Zfp212	1
AA987161	1
Zfp687	1
Zfp874b	1
Osr2	1
Snai2	1
Sp4	1
Klf15	1
Zik1	1
Zfp12	1
Maz	1
Hinfp	1
Zfp292	1
Zfp91	1
9130019O22Rik	1
Zfp335	1
Zfp715	1
Zscan2	1
Zfp109	1
Zfp51	1
Zfp939	1
Zfp367	1
Zfpm2	1
Zfp646	1
Zfp764	1
Zfp526	1
Zfp282	1
Zfp3	1
Zkscan4	1
Zfp668	1
Zfp397	1
Zfp507	1
Zfp943	1
E4f1	1
Zfp46	1
Zfp747	1
AI987944	1
Zfp329	1
Zfp937	1
Zfp825	1
Prdm10	1
Zxdc	1
Zfp512	1
Fiz1	1
Zfp119a	1
Zfp551	1
Zfp869	1
Zfp780b	1
Zfp341	1
Zfp433	1
Zfp599	1
Zfp524	1
Zfp952	1
Zfp948	1
Zfp787	1
Prdm15	1
Zfp788	1
AW146154	1
Zfp382	1
Zfp808	1
Zfp956	1
AU041133	1
Zfp933	1
Hivep3	1
Zfp592	1
Zfp652	1
Zfp74	1
Zfp60	1
Zfp94	1
Gm14326	1
Gm14420	1
Gm6710	1
Zfp354c	1
Tshz2	1
Zfp429	1
Zfp345	1
Zfp882	1
Zfp930	1
Gli3	1
Zfp628	1
Znf512b	1
Gtf3a	1
Zfp866	1
Zfp738	1
Zfp758	1
Zfp27	1
Wiz	1
Gm5141	1
Zfp712	1
Zfp871	1
Zfp964	1
Zfp692	1
Zfp493	1
Zfp58	1
Sp1	1
Zfp61	1
Gm2381	1
Mecom	1
Zeb2	1
Zfp169	1
Gm4944	1
Zfp574	1
Zfp653	1
Zfp273	1
Zfp236	1
Zfp532	1
Kat7	1
Mta1	1
Gatad2b	1
Gata4	1
Rere	1
Trps1	1
Pias4	1
Rnf138	1
Zmiz2	1
Arid3a	2
Arid4a	2
Kdm5b	2
Kdm5a	2
Kdm5c	2
Arid3b	2
Tcf23	2
Mlx	2
Hes1	2
Tfeb	2
Atoh8	2
Id1	2
Max	2
Arntl2	2
Usf1	2
Csdc2	2
Ar	2
Elf3	2
Gabpa	2
Elk1	2
Elf2	2
Foxs1	2
Tox4	2
Hmgb3	2
Hoxa1	2
Hoxc9	2
Hoxc6	2
Meis2	2
Shox2	2
Hlx	2
Hoxd3	2
Hoxb13	2
Six1	2
Nkx6-3	2
Irx2	2
Adnp	2
Dlx3	2
Tgif2	2
Hoxb2	2
Hoxa4	2
Zhx1	2
Prox2	2
Hsf2	2
Irf1	2
Mbd3	2
Baz2a	2
Smad7	2
Smad9	2
Smad6	2
Cdc5l	2
Dnajc2	2
Tada2b	2
Rcor2	2
Ttf1	2
Nfyb	2
Pax3	2
Pou6f1	2
Nr2f6	2
Nfatc4	2
Nfatc1	2
Runx2	2
Aire	2
2310045N01Rik	2
Stat5a	2
Tbx15	2
Fos	2
Batf	2
Mafa	2
Junb	2
Atf2	2
Crem	2
Prkrir	2
Thap1	2
Thap11	2
Thap7	2
Vdr	2
Rarg	2
Rara	2
Tsc22d1	2
Tsc22d3	2
Tulp3	2
Zbtb7a	2
Rpl24	2
Zbtb2	2
Zbtb26	2
Zbtb8b	2
Zbtb7b	2
Zbtb3	2
Zfp131	2
2700081O15Rik	2
Zfp276	2
Yy1	2
Zfp7	2
Zfp202	2
Zkscan14	2
Zfp790	2
Zfp709	2
Zfp446	2
Zfp113	2
Klf16	2
Snai1	2
Zfp235	2
Rlf	2
Zfp719	2
Zfp11	2
Zfp770	2
Zfp654	2
Zfp629	2
Zfp775	2
Zfp322a	2
Zfp191	2
Zfp560	2
Zfp580	2
Egr1	2
Yy2	2
Zkscan7	2
Zfp809	2
Zfp954	2
Zfp958	2
Zfp523	2
Klf10	2
Zfp35	2
Zfp874a	2
Zfp53	2
Trerf1	2
9130023H24Rik	2
Zfp52	2
Zfp398	2
Zfp82	2
Gm13154	2
Zkscan5	2
Zfp940	2
Zfp213	2
Zscan20	2
1700049G17Rik	2
Zfp606	2
Zfp408	2
Zfp449	2
Gm10778	2
Zfp69	2
Zfp688	2
Zfp59	2
Zfp296	2
Zfp444	2
Gm14403	2
Zfp68	2
Zfp605	2
Zfp467	2
Zfp777	2
Zfp800	2
Zfp944	2
Zkscan3	2
Rreb1	2
Zfp369	2
Gm14295	2
Zfp707	2
Zfp949	2
Zfp316	2
Zfp516	2
Zfp710	2
Zfp799	2
Zfp697	2
Zfp229	2
Mta3	2
Zglp1	2
Aff1	3
Aff4	3
Arid5a	3
Mxd1	3
Mxi1	3
Twist2	3
Id3	3
Id2	3
Bhlhe40	3
Bhlhe41	3
Hey1	3
Tfe3	3
Ubp1	3
Grhl1	3
Carhsp1	3
Ybx3	3
Ybx1	3
E2f6	3
E2f3	3
E2f5	3
Tfdp1	3
Esrra	3
Elk3	3
Ets2	3
Erf	3
Elk4	3
Elf1	3
Elf4	3
Etv3	3
Foxj2	3
Foxc2	3
Foxo1	3
Foxk1	3
Foxo3	3
Foxn2	3
Gtf2ird1	3
Hmg20a	3
Hmgxb3	3
Tfam	3
Hmg20b	3
Cic	3
Hoxb9	3
Zfhx3	3
Hoxb4	3
Msx1	3
Gbx1	3
Lcorl	3
Irf9	3
Setdb1	3
Mbd2	3
Mbd1	3
Smad1	3
Mysm1	3
Rcor1	3
Snapc4	3
Nr4a1	3
Nr4a3	3
Rela	3
Relb	3
Nfkb2	3
Runx1	3
Srf	3
Mef2d	3
Stat6	3
Stat3	3
Mafk	3
Atf1	3
Fosl1	3
Bach1	3
Atf6	3
Creb5	3
Batf2	3
Mafg	3
Nfil3	3
Jund	3
Maff	3
Nfe2l2	3
Jun	3
Creb3l3	3
Creb3	3
Thap4	3
Pparg	3
Ppard	3
Nr1d1	3
Zbtb17	3
Gzf1	3
Zbtb41	3
Zbtb40	3
Zbtb48	3
Zbtb24	3
Hic2	3
Zbtb38	3
Zbtb49	3
Zbtb43	3
Zbtb4	3
Zbtb21	3
Zbtb20	3
Zbed4	3
Plag1	3
Zkscan17	3
Hivep2	3
Zkscan1	3
Klf11	3
Zfp263	3
Zfp142	3
Zfp639	3
Zfp84	3
Prdm4	3
Zfp410	3
Klf9	3
Zfp81	3
Zfp867	3
Zfp319	3
Klf7	3
Zfp418	3
Zfp119b	3
Zscan12	3
Zfp180	3
A430033K04Rik	3
Zfp219	3
Zfp248	3
Zfp37	3
Zkscan6	3
2810021J22Rik	3
Zfp935	3
Zfp953	3
Zfp1	3
Zfp947	3
Zfp251	3
Zfp941	3
Zfp105	3
Zfp157	3
Aebp2	3
Zfp64	3
Zfx	3
Zfp566	3
Zfp120	3
Zfp597	3
Zfp72	3
Zscan25	3
Zfp827	3
Zfp39	3
Zfp873	3
Prdm2	3
2210404O09Rik	3
Mtf1	3
Klf4	3
Zfp658	3
Zfp931	3
Gm8898	3
Gm4724	3
Zfp354a	3
Gm14139	3
Zfp961	3
Zscan26	3
Zfp664	3
Zfp513	3
C030039L03Rik	3
BC025920	3
Zfp407	3
Zfp568	3
Zfp26	3
Zfp148	3
Zfp426	3
Zfp655	3
Prdm9	3
Rbak	3
Zfp558	3
Zfp870	3
Zfp850	3
Cdip1	3
Litaf	3
Pias3	3
Pias1	3
Pias2	3
Nfxl1	3
Nfx1	3
Arid5b	4
Arid4b	4
Tfap4	4
Srebf1	4
Mxd3	4
Hes7	4
Mxd4	4
Scx	4
Mitf	4
Helt	4
Mlxip	4
Tcf3	4
Gm608	4
Cbfb	4
Cebpb	4
Camta2	4
Camta1	4
Ebf1	4
Tfcp2	4
Csde1	4
Rbpj	4
Nfic	4
Nfix	4
Cux1	4
Dmrtc2	4
E2f4	4
Nr3c1	4
Etv1	4
Etv5	4
Foxj3	4
Foxn3	4
Foxc1	4
Foxo4	4
Foxp1	4
Foxp2	4
Nr6a1	4
Sox9	4
Tcf7l2	4
Tcf7l1	4
Hbp1	4
Hoxc10	4
Hoxc8	4
Hoxc5	4
Alx3	4
Hoxd8	4
Cers5	4
Dlx2	4
Hoxb5	4
Hoxa5	4
Pbx2	4
Zfhx2	4
Six5	4
Hoxa9	4
Pitx2	4
Hoxb8	4
Hoxd9	4
Hoxa6	4
Hoxb3	4
Hoxc4	4
Hoxa3	4
Hopx	4
Hoxa10	4
Hoxb6	4
Pbx1	4
Zfhx4	4
Meis1	4
Irf3	4
Irf2	4
Mbd4	4
Setdb2	4
Smad4	4
Smad3	4
Smad2	4
Terf1	4
Mier3	4
Nfyc	4
Trp63	4
Pax6	4
Sub1	4
Pou2f1	4
Nr2f2	4
Rxrb	4
Rxra	4
Nr2f1	4
Nr2c1	4
Nr2c2	4
Rfx5	4
Rfx7	4
Nfkb1	4
Rel	4
Nfat5	4
Sp140	4
Deaf1	4
Mef2a	4
Stat1	4
Stat5b	4
Tbx18	4
Tead3	4
Tef	4
Creb3l1	4
Creb3l4	4
Creb3l2	4
Dbp	4
Atf5	4
Nfe2	4
Jdp2	4
Atf7	4
Thap2	4
Rorc	4
Rorb	4
Thra	4
Nr1h3	4
Tulp2	4
Bcl6	4
Zbtb8a	4
Mynn	4
Zbtb12	4
Patz1	4
Zbtb6	4
Zbtb34	4
Zbtb45	4
Klf5	4
Zfp955a	4
A530054K11Rik	4
Glis2	4
Vezf1	4
Rsl1	4
Gli1	4
Zfp30	4
Zfp275	4
Zfp90	4
Zfp623	4
Zfp472	4
Zfp189	4
Egr3	4
Zfp281	4
3110052M02Rik	4
Zfp40	4
Zkscan8	4
Zfp324	4
2610008E11Rik	4
Zfp938	4
Zfp759	4
Zfp607	4
Zfp784	4
Zfp260	4
Zfp677	4
Zfp691	4
Zscan21	4
Zfp959	4
Zfp768	4
Plagl2	4
Zfp445	4
Hivep1	4
Zfp689	4
Zfp771	4
Zfp786	4
Zscan22	4
Zfpm1	4
Zfp146	4
Zfp672	4
Zfp358	4
Ikzf4	4
Zfp746	4
Zfp760	4
Zfp772	4
Zfp420	4
Zfp868	4
Zfp865	4
Zfp14	4
Sp7	4
Zfp317	4
Rest	4
Zfp28	4
Zfp820	4
Zfp143	4
Zfp667	4
Zfp763	4
Zfp160	4
Tshz1	4
Zfp942	4
Gm10509	4
9830147E19Rik	4
Zfp955b	4
Zfp934	4
Zfp334	4
Sp3	4
2610305D13Rik	4
Zfp362	4
Zfp553	4
Sp2	4
Gm5595	4
Gm20939	4
Etohi1	4
Gm14391	4
Zfp217	4
Zfp62	4
Zfp595	4
Zfp708	4
Zfp442	4
Zfp661	4
Zfp384	4
Zfp932	4
Zfp637	4
Zfp13	4
Zfp846	4
Gm14434	4
Zfp455	4
Zfp617	4
Zfp946	4
Repin1	4
Zfp740	4
Zfp97	4
Zfp128	4
Zfp563	4
Zfp960	4
Zfp9	4
Zfp579	4
Zfp945	4
Zfp41	4
Zfat	4
Zscan29	4
E430018J23Rik	4
Klf3	4
Zfp111	4
D3Ertd254e	4
Zfp101	4
Zfp54	4
Zfp641	4
Zfp266	4
Gm14431	4
Gm14322	4
2010315B03Rik	4
Zfp748	4
Zfp87	4
Zfp386	4
Gatad1	4
Mta2	4
Zmiz1	4

## Sheet: Fig. S5B Class 3
Gene_name	Ctrl	PTX_3h	PTX_16h	Class
Aff1	-1.19	-0.07	1.26	3
Aff4	-1.33	0.26	1.08	3
Arid5a	-1.31	0.2	1.11	3
Mxd1	-1.11	1.31	-0.21	3
Mxi1	-1.2	-0.04	1.25	3
Twist2	-1.31	0.19	1.12	3
Id3	-0.92	-0.47	1.39	3
Id2	-0.92	-0.47	1.39	3
Bhlhe40	-1.09	-0.24	1.33	3
Bhlhe41	-1.23	0.01	1.22	3
Hey1	-0.85	-0.55	1.4	3
Tfe3	-1.38	0.43	0.95	3
Ubp1	-1.06	-0.27	1.34	3
Grhl1	-1.41	0.67	0.74	3
Carhsp1	-1.19	-0.07	1.26	3
Ybx3	-1.03	-0.32	1.35	3
Ybx1	-1.41	0.69	0.73	3
E2f6	-1.4	0.52	0.88	3
E2f3	-1.38	0.96	0.42	3
E2f5	-0.92	-0.47	1.39	3
Tfdp1	-0.86	-0.54	1.4	3
Esrra	-0.98	-0.39	1.37	3
Elk3	-1.41	0.79	0.62	3
Ets2	-1.33	1.07	0.26	3
Erf	-1.31	0.2	1.11	3
Elk4	-1.39	0.93	0.46	3
Elf1	-1.13	-0.17	1.3	3
Elf4	-1.01	-0.35	1.36	3
Etv3	-1.12	-0.19	1.31	3
Foxj2	-1.27	1.17	0.1	3
Foxc2	-0.98	-0.39	1.37	3
Foxo1	-1.41	0.62	0.79	3
Foxk1	-1.39	0.46	0.93	3
Foxo3	-1.41	0.79	0.63	3
Foxn2	-1.32	1.1	0.21	3
Gtf2ird1	-1.08	-0.25	1.33	3
Hmg20a	-1.14	1.29	-0.15	3
Hmgxb3	-1.28	0.12	1.16	3
Tfam	-1.04	-0.32	1.35	3
Hmg20b	-0.99	-0.38	1.37	3
Cic	-1.24	1.21	0.02	3
Hoxb9	-1.18	1.27	-0.09	3
Zfhx3	-1.21	1.24	-0.03	3
Hoxb4	-1.39	0.92	0.47	3
Msx1	-1.34	0.27	1.07	3
Gbx1	-1.1	1.32	-0.22	3
Lcorl	-1.41	0.7	0.72	3
Irf9	-0.88	-0.52	1.4	3
Setdb1	-1.4	0.5	0.89	3
Mbd2	-1.05	-0.29	1.34	3
Mbd1	-1.09	-0.24	1.33	3
Smad1	-1.39	0.48	0.91	3
Mysm1	-1.14	1.3	-0.16	3
Rcor1	0	0	0	3
Snapc4	-1.37	0.37	1	3
Nr4a1	-1.35	0.32	1.04	3
Nr4a3	-1.11	-0.21	1.32	3
Rela	-1.35	0.32	1.03	3
Relb	-1.23	0	1.22	3
Nfkb2	-1.41	0.64	0.77	3
Runx1	-1.06	-0.28	1.34	3
Srf	-1.33	0.25	1.08	3
Mef2d	-1.29	0.14	1.15	3
Stat6	-0.97	-0.41	1.38	3
Stat3	-1.16	-0.13	1.28	3
Mafk	-1.41	0.84	0.57	3
Atf1	-1.32	1.1	0.22	3
Fosl1	-1.21	-0.03	1.24	3
Bach1	-1.41	0.83	0.58	3
Atf6	-1.38	0.94	0.44	3
Creb5	-1.35	1.03	0.32	3
Batf2	-1.39	0.93	0.46	3
Mafg	-1.1	1.32	-0.22	3
Nfil3	-1.38	0.42	0.96	3
Jund	-1.36	1.03	0.33	3
Maff	-1.24	0.02	1.21	3
Nfe2l2	-0.94	-0.44	1.38	3
Jun	-1.4	0.85	0.56	3
Creb3l3	-1.25	0.05	1.2	3
Creb3	-0.91	-0.49	1.39	3
Thap4	-1.14	-0.15	1.29	3
Pparg	-1.19	-0.07	1.26	3
Ppard	-1.33	0.24	1.08	3
Nr1d1	-1.39	0.48	0.91	3
Zbtb17	-0.97	-0.4	1.38	3
Gzf1	-1.32	0.21	1.11	3
Zbtb41	-1.25	0.06	1.19	3
Zbtb40	-1.37	1	0.37	3
Zbtb48	-1.34	0.29	1.06	3
Zbtb24	-1.35	0.32	1.03	3
Hic2	0	0	0	3
Zbtb38	-1.41	0.64	0.77	3
Zbtb49	-1.37	0.99	0.38	3
Zbtb43	-1.4	0.51	0.89	3
Zbtb4	-1.16	1.28	-0.12	3
Zbtb21	-1.4	0.5	0.89	3
Zbtb20	-1.13	1.3	-0.17	3
Zbed4	-1.16	1.28	-0.12	3
Plag1	-1.06	-0.28	1.34	3
Zkscan17	-1.16	1.28	-0.12	3
Hivep2	-1.33	0.26	1.07	3
Zkscan1	-1.4	0.88	0.51	3
Klf11	-1.08	1.33	-0.25	3
Zfp263	-1.37	0.99	0.38	3
Zfp142	-1.23	0.01	1.22	3
Zfp639	-1.41	0.84	0.57	3
Zfp84	-1.32	0.23	1.09	3
Prdm4	-1.35	0.31	1.04	3
Zfp410	-1	-0.36	1.37	3
Klf9	-1.39	0.46	0.93	3
Zfp81	-1.34	0.28	1.06	3
Zfp867	-1.38	0.97	0.41	3
Zfp319	-1.17	1.27	-0.1	3
Klf7	-1.35	0.3	1.05	3
Zfp418	-1.09	1.32	-0.23	3
Zfp119b	-1.4	0.84	0.56	3
Zscan12	-1.41	0.56	0.84	3
Zfp180	-1.39	0.47	0.92	3
A430033K04Rik	0	0	0	3
Zfp219	-0.89	-0.51	1.4	3
Zfp248	-1.08	1.33	-0.25	3
Zfp37	0	0	0	3
Zkscan6	-1.41	0.82	0.59	3
2810021J22Rik	-1.36	0.36	1	3
Zfp935	-1.09	-0.24	1.33	3
Zfp953	-1.04	-0.3	1.35	3
Zfp1	-1.29	0.13	1.15	3
Zfp947	-1.31	0.19	1.12	3
Zfp251	-0.9	-0.49	1.39	3
Zfp941	-1.4	0.51	0.88	3
Zfp105	-0.81	-0.6	1.41	3
Zfp157	-0.81	-0.6	1.41	3
Aebp2	-0.87	-0.53	1.4	3
Zfp64	-1.25	0.05	1.2	3
Zfx	-1.23	0	1.22	3
Zfp566	-1.29	0.14	1.15	3
Zfp120	-1.19	1.25	-0.06	3
Zfp597	-1.41	0.78	0.63	3
Zfp72	-1.14	-0.15	1.29	3
Zscan25	-1.31	0.2	1.11	3
Zfp827	-1.28	1.16	0.11	3
Zfp39	0	0	0	3
Zfp873	-1.16	1.28	-0.12	3
Prdm2	-1.33	1.08	0.25	3
2210404O09Rik	0	0	0	3
Mtf1	-1.02	-0.34	1.36	3
Klf4	-1.14	1.29	-0.16	3
Zfp658	-1.4	0.55	0.85	3
Zfp931	-1.39	0.49	0.91	3
Gm8898	-1.26	0.08	1.18	3
Gm4724	-1.16	1.28	-0.12	3
Zfp354a	-1.17	1.27	-0.11	3
Gm14139	-1.27	0.1	1.17	3
Zfp961	-1.25	1.2	0.05	3
Zscan26	-0.95	-0.43	1.38	3
Zfp664	-1.4	0.5	0.9	3
Zfp513	-0.95	-0.44	1.38	3
C030039L03Rik	-0.86	-0.54	1.4	3
BC025920	-1.39	0.47	0.92	3
Zfp407	-1.4	0.55	0.86	3
Zfp568	-1.33	0.26	1.07	3
Zfp26	0	0	0	3
Zfp148	0	0	0	3
Zfp426	-1.38	0.96	0.42	3
Zfp655	-1.05	-0.3	1.35	3
Prdm9	-0.98	-0.39	1.37	3
Rbak	-1.02	-0.34	1.36	3
Zfp558	-1.4	0.5	0.89	3
Zfp870	-1.12	-0.18	1.31	3
Zfp850	-1.4	0.85	0.55	3
Cdip1	-1.34	0.28	1.06	3
Litaf	-0.88	-0.52	1.4	3
Pias3	-1.14	-0.15	1.29	3
Pias1	-1.41	0.74	0.68	3
Pias2	-1.41	0.83	0.58	3
Nfxl1	-1.37	1	0.37	3
Nfx1	-0.94	-0.45	1.39	3
